# Supplementary material for: 4-(4,5-Diphenyl-1H-imidazol-2-yl)-N,N-di­methyl­aniline
Source: Acta Crystallogr Sect E Struct Rep Online. 2013 May 8;69(Pt 7):o1006. doi: 10.1107/S160053681301444X (PMC3772450; doi:10.1107/S160053681301444X)
Supplement: Supplementary file 1 [file e-69-o1006-sup1.cif]

##############################################################################
#                                                                            #
# This CIF contains the data in a paper accepted for publication in          #
# Acta Crystallographica Section E. It conforms to the requirements of       #
# Notes for Authors for Acta Crystallographica Section E, and has been       #
# peer reviewed under the auspices of the IUCr Commission on Journals.       #
#                                                                            #
# Full details of the Crystallographic Information File format               #
# are given in the paper "The Crystallographic Information File (CIF):       #
# a New Standard Archive File for Crystallography" by S. R. Hall, F. H.      #
# Allen and I. D. Brown [Acta Cryst. (1991), A47, 655-685].                  #
#                                                                            #
# The current version of the core CIF dictionary is obtainable from          #
# ftp://ftp.iucr.org/pub/cif_core.dic.                                       #
#                                                                            #
# Software is freely available for graphical display of the structure(s)     #
# in this CIF. For information consult the CIF software page                 #
# http://www.iucr.org/resources/cif/software.                                #
#                                                                            #
# This file may be used for bona fide research purposes within the           #
# scientific community so long as proper attribution is given to the journal # 
# article from which it was obtained.                                        #
#                                                                            #
##############################################################################
data_global
_audit_creation_method     'PLATON <TABLE ACC> option'
_journal_date_recd_electronic     2013-05-04
_journal_date_accepted     2013-05-25
_journal_name_full     'Acta Crystallographica, Section E'
_journal_year     2013
_journal_volume     69
_journal_issue      7
_journal_page_first     o1006
_journal_page_last     o1006
_journal_paper_category     QO
_journal_paper_doi     10.1107/S160053681301444X
_journal_coeditor_code     ZS2260
_publ_contact_author_name
;
'Dr. Lokanath, N. K.'
;
_publ_contact_author_address
;
Department of Studies in Physics
Manasagangotri
University of Mysore
Mysore 570 006
INDIA
;
_publ_contact_author_email     'lokanath@physics.uni-mysore.ac.in'
_publ_contact_author_fax     '+91-821-2419333'
_publ_contact_author_phone     '+91-821-2419610'
_publ_section_title
;
4-(4,5-Diphenyl-1<i>H</i>-imidazol-2-yl)-<i>N</i>,<i>N</i>-dimethylaniline
;
loop_
    _publ_author_name
    _publ_author_address
    'Prabhuswamy, M.'
;
Department of Studies in Physics,
University of Mysore, Mysore 570 006,
India
;
    'Viveka, S.'
;
Department of Chemistry,
Mangalore University, Mangalore 574 199,
India
;
    'Madan Kumar, S.'
;
Department of Studies in Physics,
University of Mysore, Mysore 570 006,
India
;
    'Nagaraja, G. K.'
;
Department of Chemistry, Mangalore University,
Mangalore 574 199, India
;
    'Lokanath, N. K.'
;
Department of Studies in Physics,
University of Mysore, Mysore 570 006,
India.
;
data_I
_chemical_name_systematic
;
4-(4,5-Diphenyl-1<i>H</i>-imidazol-2-yl)-<i>N</i>,<i>N</i>-dimethylaniline
;
_chemical_formula_moiety     'C23 H21 N3'
_chemical_formula_sum     'C23 H21 N3'
_chemical_formula_iupac     'C23 H21 N3'
_chemical_formula_weight     339.43
_symmetry_cell_setting     monoclinic
_symmetry_space_group_name_H-M     'P 21/n'
_symmetry_space_group_name_Hall     '-P 2yn'
loop_
    _symmetry_equiv_pos_site_id
    _symmetry_equiv_pos_as_xyz
    1 x,y,z
    2 1/2-x,1/2+y,1/2-z
    3 -x,-y,-z
    4 1/2+x,1/2-y,1/2+z
_cell_length_a     15.228(4)
_cell_length_b     15.215(4)
_cell_length_c     17.641(4)
_cell_angle_alpha     90
_cell_angle_beta     110.974(4)
_cell_angle_gamma     90
_cell_volume     3816.5(17)
_cell_formula_units_Z     8
_cell_measurement_reflns_used     3349
_cell_measurement_theta_min     1.52
_cell_measurement_theta_max     25.35
_cell_measurement_temperature     296
_cell_special_details
;
;
_exptl_crystal_description     'block'
_exptl_crystal_colour     'white'
_exptl_crystal_size_max     0.240
_exptl_crystal_size_mid     0.190
_exptl_crystal_size_min     0.170
_exptl_crystal_size_rad     ?
_exptl_crystal_density_diffrn     1.181
_exptl_crystal_density_meas     ?
_exptl_crystal_density_method     'Not Measured'
_exptl_crystal_F_000     1440
_exptl_absorpt_coefficient_mu     0.071
_exptl_absorpt_correction_type     none
_exptl_absorpt_process_details     ?
_exptl_absorpt_correction_T_min     ?
_exptl_absorpt_correction_T_max     ?
_exptl_special_details
;
;
_diffrn_ambient_temperature     296
_diffrn_radiation_type     'MoK\a'
_diffrn_radiation_wavelength     0.71073
_diffrn_radiation_source     'graphite'
_diffrn_measurement_device_type     'Oxford Xcalibur Eos (Nova) CCD'
_diffrn_measurement_method     '\w scans'
_diffrn_detector_area_resol_mean     ?
_diffrn_reflns_number     36558
_diffrn_reflns_av_R_equivalents     0.0631
_diffrn_reflns_av_sigmaI/netI     0.0486
_diffrn_reflns_theta_min     1.52
_diffrn_reflns_theta_max     25.35
_diffrn_reflns_theta_full     25.35
_diffrn_measured_fraction_theta_max     1.000
_diffrn_measured_fraction_theta_full     1.000
_diffrn_reflns_limit_h_min     -18
_diffrn_reflns_limit_h_max     18
_diffrn_reflns_limit_k_min     -18
_diffrn_reflns_limit_k_max     18
_diffrn_reflns_limit_l_min     -21
_diffrn_reflns_limit_l_max     21
_diffrn_reflns_reduction_process
;
;
_diffrn_standards_number     0
_diffrn_standards_interval_count     .
_diffrn_standards_interval_time     .
_diffrn_standards_decay_%     ?
_refine_special_details
;
Refinement on <i>F</i>^2^ for ALL reflections except those flagged by the user
for potential systematic errors. Weighted <i>R</i>-factors <i>wR</i> and all
goodnesses of fit <i>S</i> are based on <i>F</i>^2^, conventional
<i>R</i>-factors <i>R</i> are based on <i>F</i>, with <i>F</i> set to zero for
negative <i>F</i>^2^. The observed criterion of <i>F</i>^2^ > \s(<i>F</i>^2^)
is used only for calculating -<i>R</i>-factor-obs <i>etc</i>. and is not
relevant to the choice of reflections for refinement. <i>R</i>-factors based
on <i>F</i>^2^ are statistically about twice as large as those based on
<i>F</i>, and <i>R</i>-factors based on ALL data will be even larger.
;
_reflns_number_total     6983
_reflns_number_gt     3921
_reflns_threshold_expression     I>2\s(I)
_refine_ls_structure_factor_coef     Fsqd
_refine_ls_matrix_type     full
_refine_ls_R_factor_all     0.1301
_refine_ls_R_factor_gt     0.0700
_refine_ls_wR_factor_gt     0.1468
_refine_ls_wR_factor_ref     0.1745
_refine_ls_goodness_of_fit_ref     1.024
_refine_ls_restrained_S_all     1.024
_refine_ls_number_reflns     6983
_refine_ls_number_parameters     475
_refine_ls_number_restraints     0
_refine_ls_number_constraints     ?
_refine_ls_hydrogen_treatment     constr
_refine_ls_weighting_scheme     calc
_refine_ls_weighting_details
         'calc w=1/[\s^2^(Fo^2^)+(0.0546P)^2^+1.5051P] where P=(Fo^2^+2Fc^2^)/3'
_atom_sites_solution_hydrogens     geom
_atom_sites_solution_primary     direct
_atom_sites_solution_secondary     difmap
_refine_ls_shift/su_max     0.000
_refine_ls_shift/su_mean     0.000
_refine_diff_density_max     0.222
_refine_diff_density_min     -0.168
_refine_ls_extinction_method     'none'
loop_
    _atom_type_symbol
    _atom_type_description
    _atom_type_scat_dispersion_real
    _atom_type_scat_dispersion_imag
    _atom_type_scat_source
    N N 0.0061 0.0033 'International Tables Vol C Tables 4.2.6.8 and 6.1.1.4'
    H H 0.0000 0.0000 'International Tables Vol C Tables 4.2.6.8 and 6.1.1.4'
    C C 0.0033 0.0016 'International Tables Vol C Tables 4.2.6.8 and 6.1.1.4'
_computing_data_collection     'CrysAlis PRO (Oxford Diffraction, 2009)'
_computing_cell_refinement     'CrysAlis PRO (Oxford Diffraction, 2009)'
_computing_data_reduction     'CrysAlis RED (Oxford Diffraction, 2009)'
_computing_structure_solution     'SHELXS97 (Sheldrick, 2008)'
_computing_structure_refinement     'SHELXL97 (Sheldrick, 2008)'
_computing_molecular_graphics     'Mercury  (Macrae <i>et al.</i>, 2008)'
_computing_publication_material     'PLATON (Spek, 2009)'
loop_
    _atom_site_type_symbol
    _atom_site_label
    _atom_site_fract_x
    _atom_site_fract_y
    _atom_site_fract_z
    _atom_site_U_iso_or_equiv
    _atom_site_thermal_displace_type
    _atom_site_calc_flag
    _atom_site_refinement_flags
    _atom_site_occupancy
    N N1A 0.86183(15) 0.76491(16) 0.18460(13) 0.0584(8) Uani . . 1.000
    N N3A 0.78361(16) 0.72591(16) 0.05759(13) 0.0602(8) Uani . . 1.000
    N N24A 0.83099(19) 0.34428(18) 0.23863(16) 0.0807(11) Uani . . 1.000
    C C2A 0.82417(18) 0.6976(2) 0.13534(15) 0.0553(10) Uani . . 1.000
    C C4A 0.7950(2) 0.8155(2) 0.05703(17) 0.0673(11) Uani . . 1.000
    C C5A 0.8443(2) 0.8388(2) 0.13560(17) 0.0649(11) Uani . . 1.000
    C C6A 0.8763(2) 0.9259(2) 0.1700(2) 0.0701(12) Uani . . 1.000
    C C7A 0.8746(2) 0.9490(3) 0.2452(2) 0.0911(17) Uani . . 1.000
    C C8A 0.9042(3) 1.0308(3) 0.2780(3) 0.123(2) Uani . . 1.000
    C C9A 0.9386(4) 1.0895(3) 0.2368(4) 0.132(3) Uani . . 1.000
    C C10A 0.9427(4) 1.0679(3) 0.1633(3) 0.133(2) Uani . . 1.000
    C C11A 0.9111(3) 0.9864(3) 0.1297(2) 0.1061(18) Uani . . 1.000
    C C12A 0.7547(3) 0.8661(2) -0.0189(2) 0.0850(12) Uani . . 1.000
    C C13A 0.7797(4) 0.8527(3) -0.0825(2) 0.147(3) Uani . . 1.000
    C C14A 0.7401(7) 0.8992(4) -0.1535(3) 0.222(5) Uani . . 1.000
    C C15A 0.6765(7) 0.9541(5) -0.1633(4) 0.212(4) Uani . . 1.000
    C C16A 0.6477(4) 0.9767(5) -0.0979(5) 0.217(4) Uani . . 1.000
    C C17A 0.6869(3) 0.9276(4) -0.0258(4) 0.170(3) Uani . . 1.000
    C C18A 0.82588(18) 0.60609(19) 0.16014(15) 0.0536(10) Uani . . 1.000
    C C19A 0.8725(2) 0.5815(2) 0.24015(17) 0.0759(11) Uani . . 1.000
    C C20A 0.8746(2) 0.4964(2) 0.26631(18) 0.0757(11) Uani . . 1.000
    C C21A 0.83009(19) 0.4297(2) 0.21340(17) 0.0596(10) Uani . . 1.000
    C C22A 0.7824(2) 0.4538(2) 0.13234(17) 0.0646(11) Uani . . 1.000
    C C23A 0.78093(19) 0.5392(2) 0.10748(16) 0.0597(10) Uani . . 1.000
    C C25A 0.8782(3) 0.3207(2) 0.3227(2) 0.0947(17) Uani . . 1.000
    C C26A 0.7788(3) 0.2772(2) 0.1834(2) 0.1125(18) Uani . . 1.000
    N N1B 0.54844(15) 0.70966(15) -0.19536(12) 0.0547(8) Uani . . 1.000
    N N3B 0.66562(15) 0.65014(15) -0.09518(12) 0.0539(8) Uani . . 1.000
    N N24B 0.3533(3) 0.7156(4) 0.0775(2) 0.151(2) Uani . . 1.000
    C C2B 0.58022(19) 0.68405(18) -0.11642(15) 0.0518(9) Uani . . 1.000
    C C4B 0.68886(19) 0.65370(18) -0.16416(15) 0.0531(10) Uani . . 1.000
    C C5B 0.61568(19) 0.68851(18) -0.22724(15) 0.0541(10) Uani . . 1.000
    C C6B 0.5964(2) 0.6996(2) -0.31453(16) 0.0628(10) Uani . . 1.000
    C C7B 0.5525(2) 0.7741(2) -0.35569(18) 0.0797(14) Uani . . 1.000
    C C8B 0.5278(3) 0.7807(3) -0.4385(2) 0.1081(18) Uani . . 1.000
    C C9B 0.5460(4) 0.7140(4) -0.4806(2) 0.134(2) Uani . . 1.000
    C C10B 0.5898(4) 0.6390(3) -0.4418(2) 0.127(2) Uani . . 1.000
    C C11B 0.6156(3) 0.6321(3) -0.35784(19) 0.0899(15) Uani . . 1.000
    C C12B 0.7834(2) 0.6277(2) -0.16052(16) 0.0622(10) Uani . . 1.000
    C C13B 0.8300(2) 0.5599(2) -0.11106(19) 0.0844(14) Uani . . 1.000
    C C14B 0.9203(3) 0.5368(3) -0.1059(2) 0.1113(19) Uani . . 1.000
    C C15B 0.9643(3) 0.5821(5) -0.1483(3) 0.129(3) Uani . . 1.000
    C C16B 0.9190(3) 0.6502(4) -0.1965(3) 0.118(2) Uani . . 1.000
    C C17B 0.8294(3) 0.6736(3) -0.2026(2) 0.0870(14) Uani . . 1.000
    C C18B 0.52508(19) 0.6943(2) -0.06419(15) 0.0556(10) Uani . . 1.000
    C C19B 0.4782(2) 0.7711(3) -0.06192(19) 0.0830(14) Uani . . 1.000
    C C20B 0.4225(3) 0.7786(3) -0.0151(2) 0.1105(19) Uani . . 1.000
    C C21B 0.4111(3) 0.7093(4) 0.0308(2) 0.101(2) Uani . . 1.000
    C C22B 0.4597(3) 0.6344(3) 0.0302(2) 0.0988(19) Uani . . 1.000
    C C23B 0.5161(2) 0.6276(2) -0.01595(19) 0.0789(14) Uani . . 1.000
    C C25B 0.3008(6) 0.7926(7) 0.0707(5) 0.291(7) Uani . . 1.000
    C C26B 0.3240(5) 0.6381(6) 0.1069(4) 0.213(4) Uani . . 1.000
    H H3A 0.75110 0.68470 0.01040 0.091(10) Uiso . R 1.000
    H H7A 0.85310 0.90870 0.27410 0.1090 Uiso calc R 1.000
    H H8A 0.90080 1.04610 0.32790 0.1480 Uiso calc R 1.000
    H H9A 0.95940 1.14450 0.25920 0.1590 Uiso calc R 1.000
    H H10A 0.96660 1.10770 0.13570 0.1600 Uiso calc R 1.000
    H H11A 0.91330 0.97220 0.07920 0.1270 Uiso calc R 1.000
    H H13A 0.82530 0.81060 -0.07910 0.1760 Uiso calc R 1.000
    H H14A 0.76170 0.88920 -0.19570 0.2670 Uiso calc R 1.000
    H H15A 0.64780 0.98040 -0.21380 0.2550 Uiso calc R 1.000
    H H16A 0.60500 1.02190 -0.10230 0.2610 Uiso calc R 1.000
    H H17A 0.66650 0.93710 0.01730 0.2030 Uiso calc R 1.000
    H H19A 0.90370 0.62450 0.27760 0.0910 Uiso calc R 1.000
    H H20A 0.90650 0.48340 0.32080 0.0910 Uiso calc R 1.000
    H H22A 0.75120 0.41100 0.09470 0.0780 Uiso calc R 1.000
    H H23A 0.74850 0.55280 0.05320 0.0720 Uiso calc R 1.000
    H H25A 0.94410 0.33300 0.33840 0.1420 Uiso calc R 1.000
    H H25B 0.86930 0.25920 0.32970 0.1420 Uiso calc R 1.000
    H H25C 0.85250 0.35420 0.35590 0.1420 Uiso calc R 1.000
    H H26A 0.71400 0.29440 0.15990 0.1690 Uiso calc R 1.000
    H H26B 0.78360 0.22290 0.21220 0.1690 Uiso calc R 1.000
    H H26C 0.80400 0.26970 0.14110 0.1690 Uiso calc R 1.000
    H H1B 0.48000 0.72160 -0.22770 0.089(10) Uiso . R 1.000
    H H7B 0.53950 0.82050 -0.32700 0.0960 Uiso calc R 1.000
    H H8B 0.49850 0.83130 -0.46530 0.1290 Uiso calc R 1.000
    H H9B 0.52880 0.71860 -0.53660 0.1610 Uiso calc R 1.000
    H H10B 0.60220 0.59320 -0.47140 0.1520 Uiso calc R 1.000
    H H11B 0.64570 0.58170 -0.33120 0.1080 Uiso calc R 1.000
    H H13B 0.80100 0.52930 -0.08080 0.1010 Uiso calc R 1.000
    H H14B 0.95080 0.48990 -0.07320 0.1330 Uiso calc R 1.000
    H H15B 1.02480 0.56670 -0.14440 0.1540 Uiso calc R 1.000
    H H16B 0.94900 0.68140 -0.22570 0.1420 Uiso calc R 1.000
    H H17B 0.79960 0.72070 -0.23530 0.1040 Uiso calc R 1.000
    H H19B 0.48410 0.81890 -0.09250 0.0990 Uiso calc R 1.000
    H H20B 0.39220 0.83150 -0.01460 0.1320 Uiso calc R 1.000
    H H22B 0.45490 0.58680 0.06150 0.1180 Uiso calc R 1.000
    H H23B 0.54910 0.57560 -0.01400 0.0950 Uiso calc R 1.000
    H H25D 0.34170 0.84270 0.07980 0.4370 Uiso calc R 1.000
    H H25E 0.27110 0.79200 0.11040 0.4370 Uiso calc R 1.000
    H H25F 0.25360 0.79600 0.01730 0.4370 Uiso calc R 1.000
    H H26D 0.28280 0.65360 0.13510 0.3190 Uiso calc R 1.000
    H H26E 0.37810 0.60800 0.14330 0.3190 Uiso calc R 1.000
    H H26F 0.29140 0.60030 0.06210 0.3190 Uiso calc R 1.000
loop_
    _atom_site_aniso_label
    _atom_site_aniso_U_11
    _atom_site_aniso_U_22
    _atom_site_aniso_U_33
    _atom_site_aniso_U_12
    _atom_site_aniso_U_13
    _atom_site_aniso_U_23
    N1A 0.0532(14) 0.0640(16) 0.0460(13) -0.0046(12) 0.0032(11) 0.0008(12)
    N3A 0.0611(15) 0.0609(16) 0.0428(13) -0.0062(12) -0.0006(11) 0.0035(12)
    N24A 0.0814(19) 0.0698(19) 0.0711(18) -0.0036(15) 0.0032(14) 0.0151(15)
    C2A 0.0485(16) 0.066(2) 0.0386(15) -0.0036(14) 0.0001(12) 0.0038(14)
    C4A 0.0624(19) 0.066(2) 0.0522(18) -0.0049(16) -0.0054(14) 0.0077(15)
    C5A 0.0607(19) 0.062(2) 0.0543(18) -0.0029(15) -0.0011(14) 0.0027(16)
    C6A 0.065(2) 0.063(2) 0.065(2) 0.0023(16) 0.0021(16) 0.0031(18)
    C7A 0.083(3) 0.092(3) 0.095(3) -0.010(2) 0.028(2) -0.022(2)
    C8A 0.130(4) 0.102(4) 0.134(4) -0.013(3) 0.045(3) -0.051(3)
    C9A 0.158(5) 0.079(3) 0.138(5) -0.013(3) 0.026(4) -0.022(3)
    C10A 0.199(5) 0.074(3) 0.102(3) -0.030(3) 0.024(3) 0.002(3)
    C11A 0.146(4) 0.077(3) 0.070(2) -0.020(3) 0.008(2) 0.005(2)
    C12A 0.085(2) 0.066(2) 0.065(2) -0.0176(19) -0.0205(18) 0.0201(18)
    C13A 0.268(7) 0.094(3) 0.052(2) 0.018(4) 0.025(3) 0.018(2)
    C14A 0.431(13) 0.107(5) 0.057(3) 0.003(6) 0.000(5) 0.026(3)
    C15A 0.265(10) 0.138(6) 0.102(5) -0.072(6) -0.095(6) 0.047(5)
    C16A 0.135(5) 0.174(7) 0.248(9) 0.009(4) -0.047(6) 0.118(7)
    C17A 0.091(3) 0.194(5) 0.196(5) 0.038(4) 0.018(3) 0.126(5)
    C18A 0.0471(16) 0.0626(19) 0.0405(15) -0.0011(13) 0.0027(12) 0.0046(14)
    C19A 0.082(2) 0.079(2) 0.0440(17) -0.0184(18) -0.0049(15) 0.0038(16)
    C20A 0.077(2) 0.085(2) 0.0441(17) -0.0094(18) -0.0039(15) 0.0151(17)
    C21A 0.0459(16) 0.067(2) 0.0572(18) 0.0017(14) 0.0079(14) 0.0087(16)
    C22A 0.0607(19) 0.066(2) 0.0529(18) -0.0048(15) 0.0029(14) -0.0022(15)
    C23A 0.0582(18) 0.069(2) 0.0383(15) -0.0009(15) 0.0009(13) 0.0006(14)
    C25A 0.096(3) 0.092(3) 0.083(3) 0.007(2) 0.016(2) 0.028(2)
    C26A 0.132(4) 0.065(2) 0.112(3) -0.005(2) 0.009(3) 0.004(2)
    N1B 0.0489(14) 0.0685(16) 0.0374(12) 0.0035(11) 0.0040(11) 0.0005(11)
    N3B 0.0467(14) 0.0700(16) 0.0364(12) 0.0005(12) 0.0044(10) 0.0031(11)
    N24B 0.117(3) 0.249(6) 0.111(3) -0.017(4) 0.069(3) -0.042(3)
    C2B 0.0479(16) 0.0624(18) 0.0357(14) -0.0022(14) 0.0037(12) -0.0005(13)
    C4B 0.0498(17) 0.0654(18) 0.0381(15) -0.0025(14) 0.0086(12) -0.0022(13)
    C5B 0.0524(17) 0.0644(19) 0.0394(15) -0.0021(14) 0.0090(13) -0.0008(13)
    C6B 0.0657(19) 0.077(2) 0.0389(15) -0.0007(16) 0.0106(14) 0.0046(15)
    C7B 0.083(2) 0.096(3) 0.0510(19) 0.004(2) 0.0130(17) 0.0125(18)
    C8B 0.126(3) 0.130(4) 0.054(2) 0.011(3) 0.015(2) 0.025(2)
    C9B 0.178(5) 0.164(5) 0.045(2) 0.010(4) 0.022(3) 0.009(3)
    C10B 0.177(5) 0.144(4) 0.055(2) 0.015(4) 0.037(3) -0.020(3)
    C11B 0.116(3) 0.101(3) 0.0478(19) 0.004(2) 0.0233(19) -0.0087(19)
    C12B 0.0499(17) 0.082(2) 0.0433(16) 0.0009(16) 0.0029(14) -0.0090(15)
    C13B 0.066(2) 0.113(3) 0.062(2) 0.021(2) 0.0082(17) -0.004(2)
    C14B 0.079(3) 0.158(4) 0.075(3) 0.045(3) 0.001(2) -0.019(3)
    C15B 0.065(3) 0.213(6) 0.099(4) 0.009(4) 0.019(3) -0.070(4)
    C16B 0.082(3) 0.177(5) 0.108(4) -0.029(3) 0.049(3) -0.046(3)
    C17B 0.072(2) 0.114(3) 0.084(2) -0.009(2) 0.039(2) -0.009(2)
    C18B 0.0470(16) 0.073(2) 0.0371(15) -0.0029(15) 0.0031(12) -0.0041(14)
    C19B 0.088(2) 0.103(3) 0.056(2) 0.020(2) 0.0235(19) -0.0014(18)
    C20B 0.094(3) 0.160(4) 0.074(3) 0.041(3) 0.026(2) -0.017(3)
    C21B 0.073(3) 0.172(5) 0.060(2) -0.020(3) 0.025(2) -0.032(3)
    C22B 0.105(3) 0.126(4) 0.075(3) -0.031(3) 0.044(2) -0.005(2)
    C23B 0.088(2) 0.089(3) 0.066(2) -0.004(2) 0.0353(19) 0.0015(19)
    C25B 0.220(8) 0.500(17) 0.201(8) 0.127(10) 0.133(7) -0.049(9)
    C26B 0.181(6) 0.353(11) 0.154(5) -0.121(7) 0.121(5) -0.066(6)
_geom_special_details
;
Bond distances, angles <i>etc</i>. have been calculated using the rounded
fractional coordinates. All su's are estimated from the variances of the
(full) variance-covariance matrix. The cell e.s.d.'s are taken into account in
the estimation of distances, angles and torsion angles
;
loop_
    _geom_bond_atom_site_label_1
    _geom_bond_atom_site_label_2
    _geom_bond_site_symmetry_1
    _geom_bond_site_symmetry_2
    _geom_bond_distance
    _geom_bond_publ_flag
    N1A C2A . . 1.333(4) no
    N1A C5A . . 1.385(4) no
    N3A C2A . . 1.357(3) no
    N3A C4A . . 1.375(4) no
    N24A C21A . . 1.372(4) no
    N24A C25A . . 1.443(4) no
    N24A C26A . . 1.438(4) no
    N3A H3A . . 1.0200 no
    N1B C2B . . 1.358(3) no
    N1B C5B . . 1.371(4) no
    N3B C4B . . 1.385(3) no
    N3B C2B . . 1.323(4) no
    N24B C21B . . 1.408(6) no
    N24B C26B . . 1.423(10) no
    N24B C25B . . 1.399(12) no
    N1B H1B . . 1.0100 no
    C2A C18A . . 1.457(4) no
    C4A C12A . . 1.475(4) no
    C4A C5A . . 1.366(4) no
    C5A C6A . . 1.466(4) no
    C6A C11A . . 1.380(5) no
    C6A C7A . . 1.382(5) no
    C7A C8A . . 1.379(6) no
    C8A C9A . . 1.369(8) no
    C9A C10A . . 1.361(8) no
    C10A C11A . . 1.384(6) no
    C12A C17A . . 1.366(7) no
    C12A C13A . . 1.323(6) no
    C13A C14A . . 1.376(7) no
    C14A C15A . . 1.243(13) no
    C15A C16A . . 1.416(11) no
    C16A C17A . . 1.410(10) no
    C18A C19A . . 1.385(4) no
    C18A C23A . . 1.383(4) no
    C19A C20A . . 1.371(4) no
    C20A C21A . . 1.381(4) no
    C21A C22A . . 1.401(4) no
    C22A C23A . . 1.369(4) no
    C7A H7A . . 0.9300 no
    C8A H8A . . 0.9300 no
    C9A H9A . . 0.9300 no
    C10A H10A . . 0.9300 no
    C11A H11A . . 0.9300 no
    C13A H13A . . 0.9300 no
    C14A H14A . . 0.9300 no
    C15A H15A . . 0.9300 no
    C16A H16A . . 0.9300 no
    C17A H17A . . 0.9300 no
    C19A H19A . . 0.9300 no
    C20A H20A . . 0.9300 no
    C22A H22A . . 0.9300 no
    C23A H23A . . 0.9300 no
    C25A H25A . . 0.9600 no
    C25A H25C . . 0.9600 no
    C25A H25B . . 0.9600 no
    C26A H26A . . 0.9600 no
    C26A H26C . . 0.9600 no
    C26A H26B . . 0.9600 no
    C2B C18B . . 1.460(4) no
    C4B C12B . . 1.472(4) no
    C4B C5B . . 1.369(4) no
    C5B C6B . . 1.471(4) no
    C6B C11B . . 1.373(5) no
    C6B C7B . . 1.383(4) no
    C7B C8B . . 1.376(4) no
    C8B C9B . . 1.344(7) no
    C9B C10B . . 1.374(7) no
    C10B C11B . . 1.394(5) no
    C12B C13B . . 1.373(4) no
    C12B C17B . . 1.379(5) no
    C13B C14B . . 1.390(6) no
    C14B C15B . . 1.357(7) no
    C15B C16B . . 1.361(9) no
    C16B C17B . . 1.377(7) no
    C18B C23B . . 1.362(4) no
    C18B C19B . . 1.377(5) no
    C19B C20B . . 1.384(5) no
    C20B C21B . . 1.378(7) no
    C21B C22B . . 1.361(7) no
    C22B C23B . . 1.383(5) no
    C7B H7B . . 0.9300 no
    C8B H8B . . 0.9300 no
    C9B H9B . . 0.9300 no
    C10B H10B . . 0.9300 no
    C11B H11B . . 0.9300 no
    C13B H13B . . 0.9300 no
    C14B H14B . . 0.9300 no
    C15B H15B . . 0.9300 no
    C16B H16B . . 0.9300 no
    C17B H17B . . 0.9300 no
    C19B H19B . . 0.9300 no
    C20B H20B . . 0.9300 no
    C22B H22B . . 0.9300 no
    C23B H23B . . 0.9300 no
    C25B H25D . . 0.9600 no
    C25B H25E . . 0.9600 no
    C25B H25F . . 0.9600 no
    C26B H26D . . 0.9600 no
    C26B H26E . . 0.9600 no
    C26B H26F . . 0.9600 no
loop_
    _geom_angle_atom_site_label_1
    _geom_angle_atom_site_label_2
    _geom_angle_atom_site_label_3
    _geom_angle_site_symmetry_1
    _geom_angle_site_symmetry_2
    _geom_angle_site_symmetry_3
    _geom_angle
    _geom_angle_publ_flag
    C2A N1A C5A . . . 106.0(2) no
    C2A N3A C4A . . . 108.0(2) no
    C21A N24A C25A . . . 120.8(3) no
    C21A N24A C26A . . . 120.9(3) no
    C25A N24A C26A . . . 118.1(3) no
    C2A N3A H3A . . . 123.00 no
    C4A N3A H3A . . . 129.00 no
    C2B N1B C5B . . . 108.0(2) no
    C2B N3B C4B . . . 105.7(2) no
    C25B N24B C26B . . . 118.8(6) no
    C21B N24B C26B . . . 120.0(6) no
    C21B N24B C25B . . . 117.7(6) no
    C5B N1B H1B . . . 126.00 no
    C2B N1B H1B . . . 123.00 no
    N1A C2A N3A . . . 110.4(3) no
    N3A C2A C18A . . . 124.0(2) no
    N1A C2A C18A . . . 125.5(2) no
    N3A C4A C5A . . . 106.0(2) no
    C5A C4A C12A . . . 133.2(3) no
    N3A C4A C12A . . . 120.8(3) no
    N1A C5A C6A . . . 120.9(3) no
    N1A C5A C4A . . . 109.6(3) no
    C4A C5A C6A . . . 129.4(3) no
    C7A C6A C11A . . . 117.9(3) no
    C5A C6A C11A . . . 121.5(3) no
    C5A C6A C7A . . . 120.6(3) no
    C6A C7A C8A . . . 121.1(4) no
    C7A C8A C9A . . . 119.7(5) no
    C8A C9A C10A . . . 120.4(5) no
    C9A C10A C11A . . . 119.8(5) no
    C6A C11A C10A . . . 121.1(4) no
    C13A C12A C17A . . . 117.9(4) no
    C4A C12A C13A . . . 122.5(4) no
    C4A C12A C17A . . . 119.6(4) no
    C12A C13A C14A . . . 121.8(6) no
    C13A C14A C15A . . . 122.5(7) no
    C14A C15A C16A . . . 120.2(7) no
    C15A C16A C17A . . . 116.9(6) no
    C12A C17A C16A . . . 120.4(5) no
    C19A C18A C23A . . . 115.8(3) no
    C2A C18A C23A . . . 123.4(2) no
    C2A C18A C19A . . . 120.8(2) no
    C18A C19A C20A . . . 122.7(3) no
    C19A C20A C21A . . . 121.3(3) no
    C20A C21A C22A . . . 116.6(3) no
    N24A C21A C20A . . . 122.1(3) no
    N24A C21A C22A . . . 121.4(3) no
    C21A C22A C23A . . . 121.2(3) no
    C18A C23A C22A . . . 122.4(3) no
    C8A C7A H7A . . . 119.00 no
    C6A C7A H7A . . . 119.00 no
    C9A C8A H8A . . . 120.00 no
    C7A C8A H8A . . . 120.00 no
    C10A C9A H9A . . . 120.00 no
    C8A C9A H9A . . . 120.00 no
    C11A C10A H10A . . . 120.00 no
    C9A C10A H10A . . . 120.00 no
    C6A C11A H11A . . . 119.00 no
    C10A C11A H11A . . . 120.00 no
    C14A C13A H13A . . . 119.00 no
    C12A C13A H13A . . . 119.00 no
    C13A C14A H14A . . . 119.00 no
    C15A C14A H14A . . . 119.00 no
    C16A C15A H15A . . . 120.00 no
    C14A C15A H15A . . . 120.00 no
    C17A C16A H16A . . . 122.00 no
    C15A C16A H16A . . . 122.00 no
    C12A C17A H17A . . . 120.00 no
    C16A C17A H17A . . . 120.00 no
    C18A C19A H19A . . . 119.00 no
    C20A C19A H19A . . . 119.00 no
    C21A C20A H20A . . . 119.00 no
    C19A C20A H20A . . . 119.00 no
    C21A C22A H22A . . . 119.00 no
    C23A C22A H22A . . . 119.00 no
    C22A C23A H23A . . . 119.00 no
    C18A C23A H23A . . . 119.00 no
    H25A C25A H25B . . . 110.00 no
    N24A C25A H25C . . . 109.00 no
    N24A C25A H25B . . . 109.00 no
    H25A C25A H25C . . . 109.00 no
    N24A C25A H25A . . . 109.00 no
    H25B C25A H25C . . . 109.00 no
    H26A C26A H26C . . . 109.00 no
    H26B C26A H26C . . . 109.00 no
    N24A C26A H26C . . . 109.00 no
    H26A C26A H26B . . . 110.00 no
    N24A C26A H26A . . . 109.00 no
    N24A C26A H26B . . . 109.00 no
    N1B C2B N3B . . . 110.9(2) no
    N1B C2B C18B . . . 122.8(3) no
    N3B C2B C18B . . . 126.3(2) no
    N3B C4B C5B . . . 109.9(3) no
    C5B C4B C12B . . . 129.7(3) no
    N3B C4B C12B . . . 120.3(2) no
    C4B C5B C6B . . . 134.0(3) no
    N1B C5B C6B . . . 120.3(2) no
    N1B C5B C4B . . . 105.5(2) no
    C5B C6B C7B . . . 121.5(3) no
    C5B C6B C11B . . . 119.6(3) no
    C7B C6B C11B . . . 118.7(3) no
    C6B C7B C8B . . . 121.0(3) no
    C7B C8B C9B . . . 120.0(4) no
    C8B C9B C10B . . . 120.7(3) no
    C9B C10B C11B . . . 119.6(4) no
    C6B C11B C10B . . . 120.0(4) no
    C13B C12B C17B . . . 118.4(3) no
    C4B C12B C13B . . . 120.3(3) no
    C4B C12B C17B . . . 121.2(3) no
    C12B C13B C14B . . . 120.4(3) no
    C13B C14B C15B . . . 120.5(4) no
    C14B C15B C16B . . . 119.4(5) no
    C15B C16B C17B . . . 120.8(5) no
    C12B C17B C16B . . . 120.5(4) no
    C19B C18B C23B . . . 116.4(3) no
    C2B C18B C19B . . . 122.0(3) no
    C2B C18B C23B . . . 121.6(3) no
    C18B C19B C20B . . . 121.5(4) no
    C19B C20B C21B . . . 121.4(4) no
    N24B C21B C22B . . . 121.2(5) no
    N24B C21B C20B . . . 121.9(5) no
    C20B C21B C22B . . . 116.9(4) no
    C21B C22B C23B . . . 121.4(4) no
    C18B C23B C22B . . . 122.3(3) no
    C6B C7B H7B . . . 120.00 no
    C8B C7B H7B . . . 119.00 no
    C7B C8B H8B . . . 120.00 no
    C9B C8B H8B . . . 120.00 no
    C8B C9B H9B . . . 120.00 no
    C10B C9B H9B . . . 120.00 no
    C9B C10B H10B . . . 120.00 no
    C11B C10B H10B . . . 120.00 no
    C6B C11B H11B . . . 120.00 no
    C10B C11B H11B . . . 120.00 no
    C12B C13B H13B . . . 120.00 no
    C14B C13B H13B . . . 120.00 no
    C13B C14B H14B . . . 120.00 no
    C15B C14B H14B . . . 120.00 no
    C14B C15B H15B . . . 120.00 no
    C16B C15B H15B . . . 120.00 no
    C15B C16B H16B . . . 120.00 no
    C17B C16B H16B . . . 120.00 no
    C12B C17B H17B . . . 120.00 no
    C16B C17B H17B . . . 120.00 no
    C18B C19B H19B . . . 119.00 no
    C20B C19B H19B . . . 119.00 no
    C19B C20B H20B . . . 119.00 no
    C21B C20B H20B . . . 119.00 no
    C21B C22B H22B . . . 119.00 no
    C23B C22B H22B . . . 119.00 no
    C18B C23B H23B . . . 119.00 no
    C22B C23B H23B . . . 119.00 no
    N24B C25B H25D . . . 109.00 no
    N24B C25B H25E . . . 109.00 no
    N24B C25B H25F . . . 109.00 no
    H25D C25B H25E . . . 109.00 no
    H25D C25B H25F . . . 110.00 no
    H25E C25B H25F . . . 109.00 no
    N24B C26B H26D . . . 110.00 no
    N24B C26B H26E . . . 109.00 no
    N24B C26B H26F . . . 109.00 no
    H26D C26B H26E . . . 110.00 no
    H26D C26B H26F . . . 109.00 no
    H26E C26B H26F . . . 109.00 no
loop_
    _geom_torsion_atom_site_label_1
    _geom_torsion_atom_site_label_2
    _geom_torsion_atom_site_label_3
    _geom_torsion_atom_site_label_4
    _geom_torsion_site_symmetry_1
    _geom_torsion_site_symmetry_2
    _geom_torsion_site_symmetry_3
    _geom_torsion_site_symmetry_4
    _geom_torsion
    _geom_torsion_publ_flag
    C5A N1A C2A N3A . . . . -0.1(3) no
    C5A N1A C2A C18A . . . . 179.6(3) no
    C2A N1A C5A C4A . . . . 0.8(3) no
    C2A N1A C5A C6A . . . . -180.0(3) no
    C4A N3A C2A N1A . . . . -0.6(3) no
    C4A N3A C2A C18A . . . . 179.7(3) no
    C2A N3A C4A C5A . . . . 1.0(3) no
    C2A N3A C4A C12A . . . . -177.5(3) no
    C25A N24A C21A C20A . . . . 0.7(5) no
    C25A N24A C21A C22A . . . . -178.3(3) no
    C26A N24A C21A C20A . . . . 175.8(3) no
    C26A N24A C21A C22A . . . . -3.2(5) no
    C2B N1B C5B C6B . . . . 173.2(3) no
    C5B N1B C2B N3B . . . . 2.0(3) no
    C5B N1B C2B C18B . . . . -178.2(3) no
    C2B N1B C5B C4B . . . . -2.6(3) no
    C4B N3B C2B C18B . . . . 179.8(3) no
    C2B N3B C4B C5B . . . . -1.2(3) no
    C2B N3B C4B C12B . . . . 174.9(3) no
    C4B N3B C2B N1B . . . . -0.5(3) no
    C25B N24B C21B C20B . . . . 5.3(7) no
    C25B N24B C21B C22B . . . . -175.8(5) no
    C26B N24B C21B C20B . . . . 163.9(5) no
    C26B N24B C21B C22B . . . . -17.3(7) no
    N1A C2A C18A C23A . . . . 176.0(3) no
    N3A C2A C18A C19A . . . . 176.9(3) no
    N1A C2A C18A C19A . . . . -2.8(5) no
    N3A C2A C18A C23A . . . . -4.3(5) no
    N3A C4A C12A C17A . . . . 116.5(4) no
    C5A C4A C12A C13A . . . . 120.5(5) no
    N3A C4A C12A C13A . . . . -61.5(6) no
    N3A C4A C5A N1A . . . . -1.1(4) no
    N3A C4A C5A C6A . . . . 179.7(3) no
    C12A C4A C5A N1A . . . . 177.2(4) no
    C12A C4A C5A C6A . . . . -2.0(6) no
    C5A C4A C12A C17A . . . . -61.5(6) no
    C4A C5A C6A C7A . . . . 142.1(4) no
    N1A C5A C6A C7A . . . . -37.0(5) no
    N1A C5A C6A C11A . . . . 141.4(4) no
    C4A C5A C6A C11A . . . . -39.6(5) no
    C5A C6A C7A C8A . . . . -179.8(4) no
    C11A C6A C7A C8A . . . . 1.8(6) no
    C5A C6A C11A C10A . . . . -178.8(4) no
    C7A C6A C11A C10A . . . . -0.4(6) no
    C6A C7A C8A C9A . . . . -2.0(7) no
    C7A C8A C9A C10A . . . . 0.8(8) no
    C8A C9A C10A C11A . . . . 0.6(9) no
    C9A C10A C11A C6A . . . . -0.8(8) no
    C17A C12A C13A C14A . . . . 0.6(8) no
    C4A C12A C17A C16A . . . . 179.9(5) no
    C4A C12A C13A C14A . . . . 178.7(5) no
    C13A C12A C17A C16A . . . . -2.0(8) no
    C12A C13A C14A C15A . . . . -2.6(11) no
    C13A C14A C15A C16A . . . . 5.6(13) no
    C14A C15A C16A C17A . . . . -6.7(12) no
    C15A C16A C17A C12A . . . . 4.9(10) no
    C2A C18A C19A C20A . . . . 178.9(3) no
    C23A C18A C19A C20A . . . . 0.1(5) no
    C2A C18A C23A C22A . . . . -179.1(3) no
    C19A C18A C23A C22A . . . . -0.3(5) no
    C18A C19A C20A C21A . . . . 0.3(5) no
    C19A C20A C21A C22A . . . . -0.5(5) no
    C19A C20A C21A N24A . . . . -179.6(3) no
    C20A C21A C22A C23A . . . . 0.4(5) no
    N24A C21A C22A C23A . . . . 179.4(3) no
    C21A C22A C23A C18A . . . . 0.0(5) no
    N1B C2B C18B C19B . . . . -45.5(4) no
    N1B C2B C18B C23B . . . . 133.4(3) no
    N3B C2B C18B C19B . . . . 134.2(3) no
    N3B C2B C18B C23B . . . . -46.9(4) no
    N3B C4B C5B N1B . . . . 2.4(3) no
    N3B C4B C5B C6B . . . . -172.7(3) no
    C12B C4B C5B N1B . . . . -173.3(3) no
    C12B C4B C5B C6B . . . . 11.7(5) no
    N3B C4B C12B C13B . . . . 35.6(4) no
    N3B C4B C12B C17B . . . . -140.6(3) no
    C5B C4B C12B C13B . . . . -149.1(3) no
    C5B C4B C12B C17B . . . . 34.7(5) no
    N1B C5B C6B C7B . . . . 43.8(4) no
    N1B C5B C6B C11B . . . . -131.1(3) no
    C4B C5B C6B C7B . . . . -141.7(3) no
    C4B C5B C6B C11B . . . . 43.3(5) no
    C5B C6B C7B C8B . . . . -174.6(3) no
    C11B C6B C7B C8B . . . . 0.4(5) no
    C5B C6B C11B C10B . . . . 174.2(4) no
    C7B C6B C11B C10B . . . . -0.8(6) no
    C6B C7B C8B C9B . . . . 0.2(7) no
    C7B C8B C9B C10B . . . . -0.4(8) no
    C8B C9B C10B C11B . . . . 0.0(9) no
    C9B C10B C11B C6B . . . . 0.6(8) no
    C4B C12B C13B C14B . . . . -178.3(3) no
    C17B C12B C13B C14B . . . . -2.0(5) no
    C4B C12B C17B C16B . . . . 177.9(4) no
    C13B C12B C17B C16B . . . . 1.6(5) no
    C12B C13B C14B C15B . . . . 1.4(6) no
    C13B C14B C15B C16B . . . . -0.4(8) no
    C14B C15B C16B C17B . . . . 0.1(8) no
    C15B C16B C17B C12B . . . . -0.7(7) no
    C2B C18B C19B C20B . . . . 176.9(3) no
    C23B C18B C19B C20B . . . . -2.1(5) no
    C2B C18B C23B C22B . . . . -176.1(3) no
    C19B C18B C23B C22B . . . . 2.9(5) no
    C18B C19B C20B C21B . . . . -0.5(6) no
    C19B C20B C21B N24B . . . . -178.8(4) no
    C19B C20B C21B C22B . . . . 2.3(6) no
    N24B C21B C22B C23B . . . . 179.6(4) no
    C20B C21B C22B C23B . . . . -1.5(6) no
    C21B C22B C23B C18B . . . . -1.1(6) no
loop_
    _geom_hbond_atom_site_label_D
    _geom_hbond_atom_site_label_H
    _geom_hbond_atom_site_label_A
    _geom_hbond_site_symmetry_A
    _geom_hbond_distance_DH
    _geom_hbond_distance_HA
    _geom_hbond_distance_DA
    _geom_hbond_angle_DHA
    _geom_hbond_publ_flag
    N1B H1B N1A 4_464 1.01 1.92 2.899(3) 163 yes
    N3A H3A N3B . 1.02 1.92 2.890(3) 157 yes
    C19A H19A N1A . 0.93 2.63 2.943(4) 100 no
_iucr_refine_instructions_details
;
TITL i1 in P2(1)/n
CELL 0.71073  15.2282  15.2154  17.6411  90.000 110.974  90.000
ZERR    8.00   0.0036   0.0036   0.0041   0.000   0.004   0.000
LATT  1
SYMM 0.5-X, 0.5+Y, 0.5-Z
SFAC  C   H   N
UNIT  184  168  24
L.S. 30
BOND $H
HTAB
CONF
SIZE 0.19 0.24 0.17
TEMP 23
ACTA
SHEL 999 0.83
FMAP 2
PLAN 20
WGHT    0.054600    1.505100
FVAR       0.27800
MOLE   1
N3A   3    0.783609    0.725914    0.057586    11.00000    0.06113    0.06089 =
         0.04275    0.00346   -0.00059   -0.00619
AFIX   3
H3A   2    0.751101    0.684682    0.010409    11.00000    -1.2000
AFIX   0
N1A   3    0.861828    0.764911    0.184596    11.00000    0.05323    0.06404 =
         0.04599    0.00082    0.00315   -0.00464
N3B   3    0.665618    0.650141   -0.095181    11.00000    0.04669    0.06999 =
         0.03639    0.00307    0.00437    0.00047
N1B   3    0.548435    0.709660   -0.195363    11.00000    0.04891    0.06853 =
         0.03743    0.00050    0.00404    0.00349
AFIX  3
H1B   2    0.480001    0.721581   -0.227690    11.00000    -1.2000
AFIX  0
C2B   1    0.580218    0.684049   -0.116424    11.00000    0.04790    0.06236 =
         0.03568   -0.00045    0.00371   -0.00222
C2A   1    0.824168    0.697573    0.135338    11.00000    0.04849    0.06650 =
         0.03865    0.00380    0.00007   -0.00362
C18A  1    0.825883    0.606089    0.160145    11.00000    0.04715    0.06264 =
         0.04055    0.00460    0.00267   -0.00105
C23A  1    0.780925    0.539225    0.107477    11.00000    0.05824    0.06941 =
         0.03832    0.00063    0.00090   -0.00089
AFIX  43
H23A  2    0.748484    0.552758    0.053191    11.00000   -1.20000
AFIX   0
C18B  1    0.525079    0.694305   -0.064192    11.00000    0.04701    0.07314 =
         0.03705   -0.00410    0.00308   -0.00286
C4B   1    0.688857    0.653702   -0.164162    11.00000    0.04984    0.06537 =
         0.03815   -0.00220    0.00863   -0.00255
C22A  1    0.782430    0.453813    0.132336    11.00000    0.06071    0.06638 =
         0.05286   -0.00221    0.00291   -0.00480
AFIX  43
H22A  2    0.751230    0.411002    0.094708    11.00000   -1.20000
AFIX   0
C5B   1    0.615675    0.688511   -0.227240    11.00000    0.05237    0.06440 =
         0.03939   -0.00079    0.00896   -0.00208
C6B   1    0.596401    0.699553   -0.314531    11.00000    0.06569    0.07668 =
         0.03892    0.00461    0.01058   -0.00071
C19A  1    0.872535    0.581509    0.240153    11.00000    0.08241    0.07856 =
         0.04403    0.00380   -0.00493   -0.01841
AFIX  43
H19A  2    0.903731    0.624451    0.277633    11.00000   -1.20000
AFIX   0
N24A  3    0.830991    0.344285    0.238627    11.00000    0.08139    0.06982 =
         0.07111    0.01508    0.00319   -0.00361
C5A   1    0.844285    0.838800    0.135595    11.00000    0.06070    0.06161 =
         0.05428    0.00270   -0.00111   -0.00290
C21A  1    0.830089    0.429679    0.213399    11.00000    0.04590    0.06698 =
         0.05719    0.00869    0.00789    0.00167
C20A  1    0.874570    0.496418    0.266310    11.00000    0.07661    0.08485 =
         0.04413    0.01508   -0.00386   -0.00943
AFIX  43
H20A  2    0.906544    0.483362    0.320778    11.00000   -1.20000
AFIX   0
C4A   1    0.794950    0.815488    0.057033    11.00000    0.06243    0.06554 =
         0.05221    0.00766   -0.00536   -0.00486
C12B  1    0.783387    0.627735   -0.160516    11.00000    0.04989    0.08165 =
         0.04329   -0.00897    0.00291    0.00087
C6A   1    0.876347    0.925946    0.169966    11.00000    0.06465    0.06344 =
         0.06535    0.00310    0.00210    0.00226
C25A  1    0.878171    0.320680    0.322695    11.00000    0.09597    0.09169 =
         0.08264    0.02797    0.01580    0.00673
AFIX 137
H25A  2    0.944142    0.332959    0.338432    11.00000   -1.50000
H25B  2    0.869306    0.259154    0.329669    11.00000   -1.50000
H25C  2    0.852455    0.354220    0.355918    11.00000   -1.50000
AFIX   0
C7B   1    0.552508    0.774123   -0.355688    11.00000    0.08253    0.09638 =
         0.05100    0.01246    0.01298    0.00408
AFIX  43
H7B   2    0.539532    0.820475   -0.326963    11.00000   -1.20000
AFIX   0
C13B  1    0.829986    0.559905   -0.111061    11.00000    0.06584    0.11324 =
         0.06194   -0.00396    0.00823    0.02140
AFIX  43
H13B  2    0.800998    0.529270   -0.080838    11.00000   -1.20000
AFIX   0
C26A  1    0.778807    0.277236    0.183368    11.00000    0.13187    0.06548 =
         0.11224    0.00370    0.00887   -0.00537
AFIX 137
H26A  2    0.713967    0.294361    0.159895    11.00000   -1.50000
H26B  2    0.783568    0.222882    0.212205    11.00000   -1.50000
H26C  2    0.804048    0.269705    0.141114    11.00000   -1.50000
AFIX   0
C8B   1    0.527794    0.780675   -0.438473    11.00000    0.12574    0.12990 =
         0.05359    0.02540    0.01524    0.01103
AFIX  43
H8B   2    0.498454    0.831257   -0.465333    11.00000   -1.20000
AFIX   0
C17B  1    0.829383    0.673572   -0.202559    11.00000    0.07163    0.11358 =
         0.08402   -0.00857    0.03899   -0.00867
AFIX  43
H17B  2    0.799631    0.720667   -0.235292    11.00000   -1.20000
AFIX   0
C12A  1    0.754682    0.866100   -0.018863    11.00000    0.08491    0.06640 =
         0.06524    0.02013   -0.02049   -0.01760
C7A   1    0.874579    0.949022    0.245167    11.00000    0.08310    0.09194 =
         0.09472   -0.02226    0.02823   -0.01012
AFIX  43
H7A   2    0.853059    0.908697    0.274135    11.00000   -1.20000
AFIX   0
C19B  1    0.478184    0.771070   -0.061921    11.00000    0.08762    0.10306 =
         0.05602   -0.00139    0.02346    0.02043
AFIX  43
H19B  2    0.484056    0.818944   -0.092538    11.00000   -1.20000
AFIX   0
C21B  1    0.411075    0.709336    0.030773    11.00000    0.07293    0.17208 =
         0.06045   -0.03212    0.02543   -0.01951
C11B  1    0.615575    0.632067   -0.357843    11.00000    0.11645    0.10086 =
         0.04778   -0.00874    0.02335    0.00388
AFIX  43
H11B  2    0.645743    0.581701   -0.331177    11.00000   -1.20000
AFIX   0
C20B  1    0.422530    0.778574   -0.015114    11.00000    0.09363    0.16018 =
         0.07413   -0.01727    0.02614    0.04122
AFIX  43
H20B  2    0.392204    0.831510   -0.014626    11.00000   -1.20000
AFIX   0
C22B  1    0.459718    0.634449    0.030155    11.00000    0.10481    0.12558 =
         0.07544   -0.00457    0.04439   -0.03131
AFIX  43
H22B  2    0.454886    0.586822    0.061473    11.00000   -1.20000
AFIX   0
C11A  1    0.911074    0.986413    0.129733    11.00000    0.14615    0.07650 =
         0.07037    0.00463    0.00791   -0.01976
AFIX  43
H11A  2    0.913325    0.972239    0.079180    11.00000   -1.20000
AFIX   0
C8A   1    0.904193    1.030845    0.277968    11.00000    0.13024    0.10223 =
         0.13432   -0.05127    0.04481   -0.01305
AFIX  43
H8A   2    0.900770    1.046085    0.327888    11.00000   -1.20000
AFIX   0
C10B  1    0.589837    0.639004   -0.441806    11.00000    0.17712    0.14398 =
         0.05464   -0.01954    0.03743    0.01508
AFIX  43
H10B  2    0.602234    0.593171   -0.471390    11.00000   -1.20000
AFIX   0
C14B  1    0.920307    0.536798   -0.105947    11.00000    0.07888    0.15750 =
         0.07485   -0.01877    0.00124    0.04493
AFIX  43
H14B  2    0.950775    0.489936   -0.073243    11.00000   -1.20000
AFIX   0
N24B  3    0.353290    0.715635    0.077515    11.00000    0.11703    0.24866 =
         0.11146   -0.04202    0.06884   -0.01741
C16B  1    0.919026    0.650250   -0.196526    11.00000    0.08198    0.17660 =
         0.10828   -0.04560    0.04904   -0.02932
AFIX  43
H16B  2    0.948979    0.681365   -0.225691    11.00000   -1.20000
AFIX   0
C13A  1    0.779686    0.852652   -0.082475    11.00000    0.26849    0.09410 =
         0.05183    0.01767    0.02470    0.01782
AFIX  43
H13A  2    0.825262    0.810606   -0.079095    11.00000   -1.20000
AFIX   0
C15B  1    0.964261    0.582068   -0.148274    11.00000    0.06474    0.21338 =
         0.09916   -0.07016    0.01854    0.00865
AFIX  43
H15B  2    1.024827    0.566695   -0.144397    11.00000   -1.20000
AFIX   0
C9B   1    0.546046    0.713969   -0.480570    11.00000    0.17768    0.16438 =
         0.04499    0.00875    0.02159    0.01012
AFIX  43
H9B   2    0.528828    0.718622   -0.536590    11.00000   -1.20000
AFIX   0
C10A  1    0.942653    1.067872    0.163312    11.00000    0.19895    0.07394 =
         0.10232    0.00176    0.02380   -0.03043
AFIX  43
H10A  2    0.966573    1.107724    0.135689    11.00000   -1.20000
AFIX   0
C14A  1    0.740074    0.899195   -0.153453    11.00000    0.43129    0.10678 =
         0.05696    0.02566   -0.00002    0.00273
AFIX  43
H14A  2    0.761744    0.889178   -0.195741    11.00000   -1.20000
AFIX   0
C9A   1    0.938640    1.089547    0.236807    11.00000    0.15797    0.07934 =
         0.13777   -0.02187    0.02635   -0.01261
AFIX  43
H9A   2    0.959389    1.144480    0.259175    11.00000   -1.20000
AFIX   0
C26B  1    0.324040    0.638062    0.106909    11.00000    0.18075    0.35263 =
         0.15420   -0.06629    0.12054   -0.12089
AFIX 137
H26D  2    0.282822    0.653563    0.135148    11.00000   -1.50000
H26E  2    0.378135    0.608018    0.143341    11.00000   -1.50000
H26F  2    0.291434    0.600283    0.062065    11.00000   -1.50000
AFIX   0
C25B  1    0.300790    0.792616    0.070728    11.00000    0.21965    0.50042 =
         0.20130   -0.04889    0.13324    0.12653
AFIX 137
H25D  2    0.341662    0.842665    0.079792    11.00000   -1.50000
H25E  2    0.271065    0.791981    0.110400    11.00000   -1.50000
H25F  2    0.253616    0.796032    0.017333    11.00000   -1.50000
AFIX   0
C23B  1    0.516128    0.627566   -0.015947    11.00000    0.08822    0.08881 =
         0.06647    0.00152    0.03532   -0.00378
AFIX  43
H23B  2    0.549087    0.575637   -0.013975    11.00000   -1.20000
AFIX   0
C17A  1    0.686904    0.927577   -0.025759    11.00000    0.09052    0.19365 =
         0.19562    0.12599    0.01787    0.03770
AFIX  43
H17A  2    0.666472    0.937105    0.017329    11.00000   -1.20000
AFIX   0
C15A  1    0.676488    0.954097   -0.163340    11.00000    0.26525    0.13792 =
         0.10241    0.04749   -0.09456   -0.07199
AFIX  43
H15A  2    0.647765    0.980361   -0.213808    11.00000   -1.20000
AFIX   0
C16A  1    0.647690    0.976738   -0.097926    11.00000    0.13507    0.17405 =
         0.24771    0.11818   -0.04716    0.00935
AFIX  43
H16A  2    0.604958    1.021865   -0.102301    11.00000   -1.20000
AFIX  0
MOLE   2
HKLF 4
REM  i1 in P2(1)/n
REM R1 =  0.0700 for   3921 Fo > 4sig(Fo)  and  0.1301 for all   6983 data
REM    475 parameters refined using      0 restraints
END
WGHT      0.0546      1.5052
REM Highest difference peak  0.222,  deepest hole -0.168,  1-sigma level  0.031
Q1    1   0.8455  0.8890 -0.0701  11.00000  0.05    0.22
Q2    1   0.6429  0.9183 -0.1350  11.00000  0.05    0.22
Q3    1   0.6796  0.8733 -0.0683  11.00000  0.05    0.21
Q4    1   0.9078  0.7273  0.1694  11.00000  0.05    0.13
Q5    1   0.6051  0.7966 -0.2024  11.00000  0.05    0.12
Q6    1   0.8624  0.8329  0.0787  11.00000  0.05    0.12
Q7    1   0.8048  0.9204 -0.1409  11.00000  0.05    0.12
Q8    1   0.6874  0.9990 -0.2208  11.00000  0.05    0.11
Q9    1   0.6998  0.9612 -0.2457  11.00000  0.05    0.11
Q10   1   0.5434  1.0277 -0.0659  11.00000  0.05    0.11
Q11   1   0.9405  0.3445  0.3786  11.00000  0.05    0.10
Q12   1   0.8616  0.5234  0.3310  11.00000  0.05    0.10
Q13   1   0.3842  0.6792  0.0952  11.00000  0.05    0.10
Q14   1   0.4220  0.7232 -0.1050  11.00000  0.05    0.10
Q15   1   0.5995  0.8654 -0.0410  11.00000  0.05    0.10
Q16   1   0.6830  0.5963 -0.0587  11.00000  0.05    0.10
Q17   1   0.6155  0.7878 -0.4220  11.00000  0.05    0.10
Q18   1   0.5838  0.5549 -0.4443  11.00000  0.05    0.10
Q19   1   0.6113  0.5681 -0.3321  11.00000  0.05    0.10
Q20   1   0.9384  0.8992 -0.0630  11.00000  0.05    0.10
;
