# Supplementary material for: 4-(4,5-Diphenyl-1H-imidazol-2-yl)-N,N-di­methyl­aniline
Source: Acta Crystallogr Sect E Struct Rep Online. 2013 May 8;69(Pt 7):o1006. doi: 10.1107/S160053681301444X (PMC3772450; doi:10.1107/S160053681301444X)
Supplement: Supplementary file 2 [file e-69-o1006-Isup2.hkl]

# 
# h,k,l, Fc-squared, Fo-squared, sigma(Fo-squared) and status flag 
# 
data_I
_shelx_title ' i1 in P2(1)/n' 
_shelx_refln_list_code          4 
_shelx_F_calc_maximum      359.19 
_exptl_crystal_F_000      1440.00 
_reflns_d_resolution_high  0.8300 
 
loop_ 
 _symmetry_equiv_pos_as_xyz 
 'x, y, z' 
 '-x+1/2, y+1/2, -z+1/2' 
 '-x, -y, -z' 
 'x-1/2, -y-1/2, z-1/2' 
 
_cell_length_a    15.2282 
_cell_length_b    15.2154 
_cell_length_c    17.6411 
_cell_angle_alpha  90.000 
_cell_angle_beta  110.974 
_cell_angle_gamma  90.000 
 
_shelx_F_squared_multiplier     1.000 
 
loop_ 
 _refln_index_h 
 _refln_index_k 
 _refln_index_l 
 _refln_F_squared_calc 
 _refln_F_squared_meas 
 _refln_F_squared_sigma 
 _refln_observed_status 
   2   0   0     4000.56     3726.01     35.72 o 
   4   0   0    10191.45    11387.84     96.94 o 
   6   0   0      673.06      672.05     20.72 o 
   8   0   0     1137.51     1133.99     31.10 o 
  10   0   0        6.98       11.78      8.81 o 
  12   0   0        0.95       -5.12     10.66 o 
  14   0   0       41.72       11.64     15.62 o 
  16   0   0       41.56       65.15     21.12 o 
   1   1   0     1856.30     2022.76     20.09 o 
   2   1   0      351.20      308.92      6.02 o 
   3   1   0    11848.59    11609.00     65.89 o 
   4   1   0    15622.13    15401.73     86.65 o 
   5   1   0     7814.26     7629.64     58.81 o 
   6   1   0       64.81       67.26      6.43 o 
   7   1   0       52.03       82.69      7.75 o 
   8   1   0      176.37      214.06     12.53 o 
   9   1   0       97.78      101.27      9.79 o 
  10   1   0        6.47        2.40      6.48 o 
  11   1   0        0.00       10.35      6.18 o 
  12   1   0      170.68      167.77     18.33 o 
  13   1   0       31.21       27.46      9.62 o 
  14   1   0       13.18       10.56      9.89 o 
  15   1   0       19.58       24.38     18.53 o 
  16   1   0       33.22       15.50     10.95 o 
  17   1   0        6.91        8.93     12.13 o 
   0   2   0    23869.21    23005.07    230.07 o 
   1   2   0        0.08       -1.27      1.27 o 
   2   2   0     1753.08     1619.14     17.28 o 
   3   2   0    18350.78    17994.94     96.09 o 
   4   2   0     3138.62     2971.86     30.83 o 
   5   2   0     2038.22     1911.83     23.26 o 
   6   2   0      165.98      128.78      7.83 o 
   7   2   0      396.44      402.08     12.60 o 
   8   2   0      256.88      247.08     11.93 o 
   9   2   0      528.87      503.64     15.95 o 
  10   2   0       14.59       16.35      6.08 o 
  11   2   0       21.48       14.34      7.87 o 
  12   2   0        0.09        5.98      6.71 o 
  13   2   0       98.41      106.61     16.95 o 
  14   2   0        0.62        3.19     12.85 o 
  15   2   0        3.28        3.28     15.87 o 
  16   2   0        8.09       -9.41     12.86 o 
  17   2   0        1.61        9.73     14.51 o 
   1   3   0    11245.12    11644.98     71.15 o 
   2   3   0      219.15      259.13      7.53 o 
   3   3   0     2250.27     2306.32     23.99 o 
   4   3   0     3853.04     3806.38     32.18 o 
   5   3   0       72.50       79.75      5.65 o 
   6   3   0        4.56        7.74      3.10 o 
   7   3   0        0.39        8.58      3.88 o 
   8   3   0       38.06       51.38      6.09 o 
   9   3   0       17.18       30.41      5.34 o 
  10   3   0      238.36      257.00     18.35 o 
  11   3   0       23.89       32.01     10.50 o 
  12   3   0        3.59       14.39      8.44 o 
  13   3   0        1.77       10.95      7.99 o 
  14   3   0       32.29       43.77     12.08 o 
  15   3   0        0.91        3.47     13.85 o 
  16   3   0       20.17       21.30     13.13 o 
   0   4   0      355.71      324.03     10.33 o 
   1   4   0     2190.32     2182.26     24.62 o 
   2   4   0     2892.11     2781.47     26.75 o 
   3   4   0      151.72      168.64      7.07 o 
   4   4   0      162.85      160.50      6.91 o 
   5   4   0      109.33      109.77      6.20 o 
   6   4   0     1392.43     1450.80     21.37 o 
   7   4   0       45.15       84.23      6.93 o 
   8   4   0      174.44      174.87     11.64 o 
   9   4   0      139.55      176.19     12.22 o 
  10   4   0       25.21       42.96      7.83 o 
  11   4   0       63.89       56.38      9.75 o 
  12   4   0      231.29      244.52     21.94 o 
  13   4   0      101.76       81.39     14.16 o 
  14   4   0       84.83       83.54     15.45 o 
  15   4   0       16.01       16.44      9.34 o 
  16   4   0        1.94       22.37     12.40 o 
   1   5   0        2.08        4.70      2.18 o 
   2   5   0     1701.32     1700.43     19.07 o 
   3   5   0      108.76      120.67      6.84 o 
   4   5   0       33.54       54.23      4.87 o 
   5   5   0      265.86      268.11      9.02 o 
   6   5   0     2503.18     2514.28     29.37 o 
   7   5   0       37.68       56.70      5.55 o 
   8   5   0        4.18       -0.15      3.38 o 
   9   5   0       48.63       55.76      7.17 o 
  10   5   0       61.19       58.01      9.45 o 
  11   5   0       29.77       35.54      8.24 o 
  12   5   0       47.45       60.61     11.80 o 
  13   5   0        1.88        1.67      8.50 o 
  14   5   0        0.25        7.36      7.96 o 
  15   5   0       12.19       20.53     15.97 o 
  16   5   0        6.92       11.75     13.30 o 
   0   6   0      491.28      378.36     12.81 o 
   1   6   0       53.52       62.96      4.46 o 
   2   6   0      253.37      258.59     10.63 o 
   3   6   0        6.92        7.93      2.30 o 
   4   6   0     1115.01     1056.91     18.55 o 
   5   6   0     2676.65     2716.74     30.52 o 
   6   6   0        0.09       -0.95      3.36 o 
   7   6   0       23.48       15.94      4.35 o 
   8   6   0       50.16       56.51      7.31 o 
   9   6   0        3.32       10.52      5.21 o 
  10   6   0      132.96      138.37     13.22 o 
  11   6   0       23.89       24.67      7.95 o 
  12   6   0      124.20      109.76     18.58 o 
  13   6   0       66.74       77.69     15.19 o 
  14   6   0        3.27        6.40      9.69 o 
  15   6   0        4.69        5.51     13.04 o 
  16   6   0        2.85        7.76     16.77 o 
   1   7   0        8.95        9.25      2.58 o 
   2   7   0     1155.16     1243.74     22.92 o 
   3   7   0      685.95      652.46     12.64 o 
   4   7   0        6.62       11.63      2.98 o 
   5   7   0     3656.66     3503.84     51.09 o 
   6   7   0      183.59      200.55     11.44 o 
   7   7   0       87.03      102.02      9.35 o 
   8   7   0       18.09       41.16      6.66 o 
   9   7   0       93.66       79.33     11.91 o 
  10   7   0      132.67      100.19     14.34 o 
  11   7   0       95.34       73.76     12.38 o 
  12   7   0       12.32       22.19     10.45 o 
  13   7   0        9.24       19.33     11.11 o 
  14   7   0        0.89       40.27     12.09 o 
  15   7   0       23.76       38.92     14.72 o 
   0   8   0     1636.84     1412.50     28.28 o 
   1   8   0       98.23      131.09      6.12 o 
   2   8   0       17.16       16.29      4.28 o 
   3   8   0       89.93       89.01      8.84 o 
   4   8   0      392.30      407.73     14.92 o 
   5   8   0      101.68      144.42     14.44 o 
   6   8   0       37.62       56.00      8.47 o 
   7   8   0      113.58      137.01     12.60 o 
   8   8   0      174.67      208.77     16.27 o 
   9   8   0       60.63       68.32     13.22 o 
  10   8   0       23.93       33.09      9.72 o 
  11   8   0        1.29       12.87      8.62 o 
  12   8   0        0.34       -2.20     16.99 o 
  13   8   0        4.62        5.27      8.25 o 
  14   8   0       16.40       23.63     11.36 o 
  15   8   0        0.41      -11.14     13.52 o 
   1   9   0        2.00       15.25      3.95 o 
   2   9   0       10.61       14.01      3.94 o 
   3   9   0       55.59       46.60      6.80 o 
   4   9   0     1160.57     1158.12     25.81 o 
   5   9   0       67.95       52.70      9.67 o 
   6   9   0      196.26      215.58     20.41 o 
   7   9   0       32.30       41.99      8.16 o 
   8   9   0       93.27       82.27     10.96 o 
   9   9   0       44.01       77.13     12.98 o 
  10   9   0       43.26       50.69     11.14 o 
  11   9   0        4.00        5.69      7.57 o 
  12   9   0       19.75       50.33     12.02 o 
  13   9   0        1.66        2.04     13.08 o 
  14   9   0        9.62        3.46     13.32 o 
   0  10   0       73.24      110.48     17.34 o 
   1  10   0       30.47       35.80      7.78 o 
   2  10   0      931.90      843.10     21.57 o 
   3  10   0      174.44      193.22     13.41 o 
   4  10   0        2.91        7.08      6.58 o 
   5  10   0       14.01       13.99      5.63 o 
   6  10   0      118.60       85.53     10.41 o 
   7  10   0        9.70       -3.76      6.29 o 
   8  10   0        1.77        6.50      6.20 o 
   9  10   0       61.14       51.25     11.70 o 
  10  10   0       11.50       10.76     10.38 o 
  11  10   0       45.98       46.83     11.66 o 
  12  10   0        4.18       13.52     15.03 o 
  13  10   0        5.03       -7.41      9.24 o 
  14  10   0       14.66        3.40     11.17 o 
   1  11   0        5.40        4.45      5.49 o 
   2  11   0       10.77        2.57      6.13 o 
   3  11   0       43.53       34.20      9.33 o 
   4  11   0      596.32      548.86     22.98 o 
   5  11   0      125.87      136.46     14.06 o 
   6  11   0      193.60      178.44     16.69 o 
   7  11   0      824.39      855.00     43.11 o 
   8  11   0        0.29        7.02      8.52 o 
   9  11   0      114.61      123.60     16.95 o 
  10  11   0      248.91      267.54     24.43 o 
  11  11   0        1.83       -8.43      8.43 o 
  12  11   0        9.31       13.35     14.84 o 
  13  11   0       13.67        1.94     11.45 o 
   0  12   0       76.52      128.97     22.07 o 
   1  12   0      129.32       88.69     12.07 o 
   2  12   0        1.80       -5.86      5.86 o 
   3  12   0       42.50       36.06     11.35 o 
   4  12   0      561.83      560.58     30.43 o 
   5  12   0       29.00       11.49      8.39 o 
   6  12   0      116.44      119.15     16.17 o 
   7  12   0        0.00        5.92      6.25 o 
   8  12   0        4.32        6.68     11.42 o 
   9  12   0       15.51       21.69     10.52 o 
  10  12   0       16.02       30.23     13.28 o 
  11  12   0        6.62       11.78     10.02 o 
  12  12   0        5.62       23.99     11.46 o 
   1  13   0       45.59       39.21      9.64 o 
   2  13   0       19.94       51.17     11.62 o 
   3  13   0      143.10      158.69     18.56 o 
   4  13   0        0.93        6.20      8.25 o 
   5  13   0       25.62       29.12     10.91 o 
   6  13   0       22.42       26.65     12.38 o 
   7  13   0        0.30       -2.50      7.84 o 
   8  13   0       36.27       14.98     12.71 o 
   9  13   0       28.23       18.47     12.87 o 
  10  13   0        0.49       -4.70     12.01 o 
  11  13   0        0.75        5.24     15.61 o 
  12  13   0        0.03        3.32     14.49 o 
   0  14   0      148.81      177.97     35.60 o 
   1  14   0       36.77       38.49     11.37 o 
   2  14   0        7.09       -7.96      8.00 o 
   3  14   0       94.79       85.00     14.56 o 
   4  14   0        0.33        4.86      9.19 o 
   5  14   0        6.39       11.04      9.75 o 
   6  14   0        3.57       10.57     14.73 o 
   7  14   0        1.82       13.25      9.98 o 
   8  14   0        0.71       12.71     12.04 o 
   9  14   0        6.38        2.00     12.66 o 
  10  14   0       12.69       21.55     16.23 o 
  11  14   0        0.47        4.63     17.54 o 
   1  15   0       74.11       54.56     13.78 o 
   2  15   0        2.41       13.66     12.54 o 
   3  15   0       30.62       25.75     13.49 o 
   4  15   0       49.07       22.92     12.67 o 
   5  15   0        1.97        4.23      8.57 o 
   6  15   0       40.46       55.12     13.57 o 
   7  15   0       26.33       44.44     16.30 o 
   8  15   0       23.42       33.57     15.55 o 
   9  15   0       22.10       22.37     14.66 o 
   0  16   0        0.26       21.37     22.51 o 
   1  16   0        4.62       31.90     10.81 o 
   2  16   0       19.62        6.64     12.40 o 
   3  16   0       21.67        9.89      9.22 o 
   4  16   0        6.73       35.57     15.28 o 
   5  16   0        2.02        4.52      9.76 o 
   6  16   0        6.93        6.02     10.87 o 
   7  16   0        1.35        9.12     13.89 o 
   8  16   0       19.31       33.50     14.24 o 
   1  17   0        7.26       13.08     10.39 o 
   2  17   0        2.22       -1.91     11.99 o 
   3  17   0        0.24       26.92     13.11 o 
   4  17   0        5.17       11.42     10.91 o 
   5  17   0        5.78        4.78     11.21 o 
   6  17   0        4.39       11.09     12.77 o 
   0  18   0        0.89       40.09     19.52 o 
   1  18   0        8.66       17.22     12.59 o 
   2  18   0        6.33       16.20     11.21 o 
   3  18   0        0.80      -10.87     10.87 o 
 -17   0   1        0.04       14.93     17.41 o 
 -15   0   1        2.45       13.98     13.77 o 
 -13   0   1      139.34      173.56     31.15 o 
 -11   0   1      386.26      341.44     28.67 o 
  -9   0   1       13.47       22.54      6.86 o 
  -7   0   1      276.72      255.64     17.33 o 
  -5   0   1     8887.22     8902.04     82.62 o 
  -3   0   1     1066.49     1051.34     16.74 o 
  -1   0   1      929.74      848.74     15.88 o 
   1   0   1      395.23      379.75     10.10 o 
   3   0   1     1897.55     1895.78     31.66 o 
   5   0   1     2973.16     3000.61     44.99 o 
   7   0   1     5716.13     5366.77     71.24 o 
   9   0   1     1403.57     1362.35     36.08 o 
  11   0   1      123.78      183.67     22.31 o 
  13   0   1       19.80       17.61     14.26 o 
  15   0   1        0.09       -6.41     14.56 o 
 -17   1   1        1.32        2.38     10.56 o 
 -16   1   1        1.10       12.28     10.64 o 
 -15   1   1        9.76       17.16     10.16 o 
 -14   1   1        1.69        1.51      8.98 o 
 -13   1   1       61.09       34.65     11.25 o 
 -12   1   1        1.39        8.46      5.75 o 
 -11   1   1       23.38        7.77      7.41 o 
 -10   1   1        8.23        9.20      4.67 o 
  -9   1   1        3.41        6.46      4.20 o 
  -8   1   1      594.47      651.97     17.42 o 
  -7   1   1     1255.51     1400.64     21.91 o 
  -6   1   1      861.53      840.48     15.38 o 
  -5   1   1     5249.79     5011.44     39.23 o 
  -4   1   1    17137.30    17223.83    100.63 o 
  -3   1   1    10727.71    11579.12     82.45 o 
  -2   1   1     1530.75     1357.34     14.10 o 
  -1   1   1    23410.53    24596.26    242.20 o 
   0   1   1      943.27      837.66     12.33 o 
   1   1   1       16.63        9.15      2.34 o 
   2   1   1       99.83      108.26      4.94 o 
   3   1   1    11974.85    11301.09     71.33 o 
   4   1   1      358.56      323.44     10.68 o 
   5   1   1       47.93       35.92      5.34 o 
   6   1   1      160.09      152.27      9.58 o 
   7   1   1       18.46       10.77      4.82 o 
   8   1   1      308.62      310.77     15.72 o 
   9   1   1        0.89        7.09      4.47 o 
  10   1   1        1.33       11.69      4.75 o 
  11   1   1       17.00        3.27      7.04 o 
  12   1   1       65.57       58.27     13.19 o 
  13   1   1       85.86       71.77     15.52 o 
  14   1   1        0.08        0.52     11.37 o 
  15   1   1        0.25       -5.35      9.20 o 
  16   1   1       95.58      103.74     18.12 o 
 -17   2   1        1.57       17.29     11.63 o 
 -16   2   1        0.08       -9.54      9.54 o 
 -15   2   1        2.62       16.78     10.08 o 
 -14   2   1        0.05       18.20      9.32 o 
 -13   2   1       19.92       21.12     12.15 o 
 -12   2   1        0.83        2.13      7.21 o 
 -11   2   1        0.03       -3.06      5.18 o 
 -10   2   1      106.04      101.70     10.37 o 
  -9   2   1       45.64       21.66      5.36 o 
  -8   2   1       43.67       45.06      5.97 o 
  -7   2   1      132.03      116.53      7.66 o 
  -6   2   1      516.50      501.70     11.99 o 
  -5   2   1     4597.13     4496.83     37.61 o 
  -4   2   1     6611.32     6274.74     43.79 o 
  -3   2   1     8253.48     7879.04     69.97 o 
  -2   2   1     4484.96     4260.13     52.56 o 
  -1   2   1        1.44        5.56      2.13 o 
   0   2   1    21267.62    21107.91    122.71 o 
   1   2   1    13078.01    12562.89    124.17 o 
   2   2   1     1665.30     1560.67     22.06 o 
   3   2   1    17125.25    16547.81    121.31 o 
   4   2   1     3198.47     3129.00     29.56 o 
   5   2   1        0.04       12.42      3.74 o 
   6   2   1       79.51       65.34      6.28 o 
   7   2   1      721.34      716.10     16.63 o 
   8   2   1      115.36      118.06      9.23 o 
   9   2   1       35.93       44.62      7.14 o 
  10   2   1        6.38       18.65      7.07 o 
  11   2   1      205.99      208.71     17.42 o 
  12   2   1        0.01       10.84      7.77 o 
  13   2   1        9.08       25.52     11.38 o 
  14   2   1       13.81       -2.21     13.93 o 
  15   2   1       68.01       84.64     16.22 o 
  16   2   1       42.53       64.21     15.02 o 
 -17   3   1        6.21       30.76     23.81 o 
 -16   3   1       14.38       14.14     12.09 o 
 -15   3   1       15.98       20.17     10.29 o 
 -14   3   1       18.48       21.56      9.77 o 
 -13   3   1       32.13       38.84     11.10 o 
 -12   3   1       97.08       99.15     13.55 o 
 -11   3   1        1.70        4.89      7.14 o 
 -10   3   1       67.29       89.10      9.41 o 
  -9   3   1      449.05      495.63     14.72 o 
  -8   3   1      355.31      402.55     12.53 o 
  -7   3   1     2129.67     2062.71     26.80 o 
  -6   3   1     3433.74     3321.42     33.38 o 
  -5   3   1        8.48        7.64      3.05 o 
  -4   3   1      614.26      571.92     11.34 o 
  -3   3   1     3361.79     3082.66     26.59 o 
  -2   3   1     7063.74     6751.04     46.77 o 
  -1   3   1        0.07       10.86      2.74 o 
   0   3   1     1717.28     1659.59     18.48 o 
   1   3   1    30920.74    31928.88    184.40 o 
   2   3   1    30948.41    32230.55    240.55 o 
   3   3   1     7422.46     7093.66     85.04 o 
   4   3   1        7.60        9.88      2.94 o 
   5   3   1      815.38      730.42     14.10 o 
   6   3   1      427.98      456.93     12.53 o 
   7   3   1      189.33      191.05      9.96 o 
   8   3   1      165.65      211.77     11.48 o 
   9   3   1      369.02      391.18     17.95 o 
  10   3   1      219.67      242.54     18.16 o 
  11   3   1       59.48       43.92      9.31 o 
  12   3   1      335.05      313.86     24.45 o 
  13   3   1      106.78      123.62     16.80 o 
  14   3   1       25.28       21.24     12.06 o 
  15   3   1       20.47       12.16     11.06 o 
  16   3   1       26.17       25.52     11.87 o 
 -17   4   1        0.83       13.17     11.27 o 
 -16   4   1        2.35       -9.78     13.93 o 
 -15   4   1       20.77       19.54      9.09 o 
 -14   4   1        3.73        2.70      8.49 o 
 -13   4   1       14.88       26.92      9.72 o 
 -12   4   1        4.35        5.52     11.96 o 
 -11   4   1      196.31      242.64     20.87 o 
 -10   4   1        0.00        5.67      5.37 o 
  -9   4   1        0.74        4.28      4.85 o 
  -8   4   1      192.14      162.54     10.62 o 
  -7   4   1      311.48      317.23     13.67 o 
  -6   4   1     1059.08     1075.70     18.21 o 
  -5   4   1      904.97      849.90     15.25 o 
  -4   4   1     2784.37     2884.42     28.41 o 
  -3   4   1     2012.29     1922.46     23.00 o 
  -2   4   1     2130.72     1941.26     22.20 o 
  -1   4   1     3775.91     3708.52     29.46 o 
   0   4   1    16938.63    16515.06     97.64 o 
   1   4   1     7532.96     7162.40     52.90 o 
   2   4   1     2413.17     2282.23     37.73 o 
   3   4   1       62.37       67.14      6.13 o 
   4   4   1      371.99      386.02     11.79 o 
   5   4   1     1643.73     1624.13     26.02 o 
   6   4   1     2654.45     2514.59     29.52 o 
   7   4   1     1005.20     1024.59     19.23 o 
   8   4   1      557.35      571.39     17.93 o 
   9   4   1        8.89        6.05      4.73 o 
  10   4   1       40.12       37.73      8.91 o 
  11   4   1      104.75      120.06     14.30 o 
  12   4   1        2.80       -5.40      9.37 o 
  13   4   1       41.55       33.82      9.97 o 
  14   4   1        8.79       -2.63      8.65 o 
  15   4   1       27.35       16.83     11.49 o 
  16   4   1       12.85       34.05     11.96 o 
 -16   5   1        0.72        5.64     12.49 o 
 -15   5   1        4.75       19.07      8.93 o 
 -14   5   1        2.03        8.11      8.76 o 
 -13   5   1       77.29       70.71     12.74 o 
 -12   5   1        0.49        8.31      6.37 o 
 -11   5   1      134.80      146.46     14.46 o 
 -10   5   1      213.05      227.22     16.96 o 
  -9   5   1        9.73       14.68      6.11 o 
  -8   5   1      138.39      122.61     11.93 o 
  -7   5   1        1.51        3.61      2.94 o 
  -6   5   1     1136.18     1123.39     19.31 o 
  -5   5   1      595.10      615.80     13.37 o 
  -4   5   1      693.61      697.14     13.71 o 
  -3   5   1       34.97       25.27      4.16 o 
  -2   5   1     2173.27     2098.12     22.71 o 
  -1   5   1       53.09       45.71      4.16 o 
   0   5   1      389.68      451.35      9.15 o 
   1   5   1     1038.92     1054.25     18.09 o 
   2   5   1      156.67      153.54      9.28 o 
   3   5   1      750.95      722.36     12.58 o 
   4   5   1     1510.25     1482.82     25.36 o 
   5   5   1       84.49       81.47      7.73 o 
   6   5   1       34.06       29.13      5.19 o 
   7   5   1      509.55      494.24     16.37 o 
   8   5   1      225.06      248.83     14.31 o 
   9   5   1      188.05      240.53     13.92 o 
  10   5   1      218.83      228.56     17.32 o 
  11   5   1      360.62      336.11     24.45 o 
  12   5   1        5.68        9.99      6.90 o 
  13   5   1       35.83       51.18     15.40 o 
  14   5   1       27.01       26.73     12.40 o 
  15   5   1       50.38       66.95     22.62 o 
  16   5   1        1.94       -6.27     13.78 o 
 -16   6   1       12.58       36.29     12.85 o 
 -15   6   1        0.80       12.22     10.81 o 
 -14   6   1       42.23       58.50     14.38 o 
 -13   6   1       11.73       26.23     11.32 o 
 -12   6   1        7.39       -1.98      7.26 o 
 -11   6   1       47.99       28.84      9.03 o 
 -10   6   1       35.75       46.65      8.08 o 
  -9   6   1        8.08       18.77      6.53 o 
  -8   6   1       71.13       66.10      7.67 o 
  -7   6   1       99.81      117.54      8.03 o 
  -6   6   1        0.29        4.49      2.91 o 
  -5   6   1      103.72      100.44      7.05 o 
  -4   6   1      866.55      817.60     20.25 o 
  -3   6   1      520.22      471.77     11.12 o 
  -2   6   1       19.69       25.10      3.64 o 
  -1   6   1      483.70      498.07     10.73 o 
   0   6   1     1294.77     1274.78     16.93 o 
   1   6   1     4772.27     4729.57     45.34 o 
   2   6   1       28.54       30.87      5.19 o 
   3   6   1      343.33      365.47      9.87 o 
   4   6   1     2537.07     2620.88     28.44 o 
   5   6   1       29.68       18.68      4.68 o 
   6   6   1      395.04      422.40     15.29 o 
   7   6   1       13.04       18.15      4.84 o 
   8   6   1       12.15       28.28      6.06 o 
   9   6   1       86.91       96.52     10.10 o 
  10   6   1      111.45      140.67     14.01 o 
  11   6   1        7.81        0.54      6.80 o 
  12   6   1        8.12        4.69      9.51 o 
  13   6   1        0.88       -5.79      9.57 o 
  14   6   1        0.02       18.41     15.04 o 
  15   6   1        1.67       11.31     17.94 o 
 -16   7   1        0.92        3.36     13.55 o 
 -15   7   1        3.00       10.81     15.48 o 
 -14   7   1       49.09       30.44     14.12 o 
 -13   7   1        6.07       22.44     13.11 o 
 -12   7   1        2.42       16.20      9.82 o 
 -11   7   1        1.54       -1.77      8.08 o 
 -10   7   1       28.83       14.94      7.71 o 
  -9   7   1        0.81       14.07      5.30 o 
  -8   7   1      410.66      386.12     15.26 o 
  -7   7   1        2.26        1.12      3.78 o 
  -6   7   1      710.81      657.39     15.49 o 
  -5   7   1       16.43       26.66      4.26 o 
  -4   7   1        4.12        6.07      2.65 o 
  -3   7   1     1512.30     1479.91     21.02 o 
  -2   7   1       88.92      113.32      7.10 o 
  -1   7   1     1134.08     1148.52     17.71 o 
   0   7   1      789.62      822.72     14.08 o 
   1   7   1      989.18      959.71     19.66 o 
   2   7   1     1001.80     1012.86     20.75 o 
   3   7   1      256.18      245.56     13.01 o 
   4   7   1       85.34       75.47      6.34 o 
   5   7   1       16.06       17.07      5.74 o 
   6   7   1       36.52       46.75      6.43 o 
   7   7   1      364.73      392.99     16.16 o 
   8   7   1       49.59       51.27      9.71 o 
   9   7   1       93.05      100.78     14.34 o 
  10   7   1       41.78       50.10     10.83 o 
  11   7   1        2.65       12.44      8.25 o 
  12   7   1        2.31       15.83      9.63 o 
  13   7   1       17.62       23.51     12.72 o 
  14   7   1       24.88       17.03     12.70 o 
  15   7   1        4.33       36.99     12.34 o 
 -15   8   1        3.07        1.85     11.22 o 
 -14   8   1        5.14        9.46     17.03 o 
 -13   8   1        5.92       17.76     10.49 o 
 -12   8   1       77.91       66.32     26.70 o 
 -11   8   1        0.10        5.51     12.05 o 
 -10   8   1       23.23       31.11      9.98 o 
  -9   8   1       46.72       46.25     11.31 o 
  -8   8   1      250.39      257.98     17.07 o 
  -7   8   1       57.93       54.22      8.46 o 
  -6   8   1      217.04      256.45     16.26 o 
  -5   8   1      359.81      364.48     19.09 o 
  -4   8   1     2047.91     2058.01     27.10 o 
  -3   8   1      245.16      300.18      9.80 o 
  -2   8   1        1.49        4.80      3.54 o 
  -1   8   1       84.59       86.37      6.61 o 
   0   8   1     1703.87     1778.30     22.29 o 
   1   8   1      178.56      224.95     11.42 o 
   2   8   1      393.13      423.48     14.87 o 
   3   8   1      466.09      562.07     16.96 o 
   4   8   1      136.49      136.83     10.81 o 
   5   8   1      234.50      270.26     17.00 o 
   6   8   1      149.41      171.31     15.87 o 
   7   8   1       69.62       85.23     10.79 o 
   8   8   1      113.08      134.29     13.71 o 
   9   8   1       21.56       16.01      8.47 o 
  10   8   1       67.94       59.87     13.53 o 
  11   8   1        9.92       13.48     10.67 o 
  12   8   1       52.40       55.04     12.06 o 
  13   8   1       19.81        7.49     10.13 o 
  14   8   1       20.03       12.32     11.62 o 
  15   8   1        1.10       19.84     11.59 o 
 -15   9   1        6.12       17.83     13.18 o 
 -14   9   1        1.12       -3.07     12.90 o 
 -13   9   1        6.90       19.58     11.31 o 
 -12   9   1       49.36       61.80     14.23 o 
 -11   9   1       70.99       55.41     11.74 o 
 -10   9   1        0.34        1.61      8.43 o 
  -9   9   1      112.82       99.18     13.82 o 
  -8   9   1        9.38       19.77      7.25 o 
  -7   9   1        0.76        2.48      4.60 o 
  -6   9   1       64.95       52.33     10.17 o 
  -5   9   1       68.08       76.55      9.43 o 
  -4   9   1       10.55       19.06      5.28 o 
  -3   9   1       74.77       90.90      8.56 o 
  -2   9   1      128.65      145.34     10.54 o 
  -1   9   1        1.13        6.71      4.52 o 
   0   9   1       11.29       13.56      4.24 o 
   1   9   1      446.86      476.70     15.58 o 
   2   9   1       27.38       13.43      5.12 o 
   3   9   1      152.93      164.85     11.81 o 
   4   9   1      127.48      172.51     14.06 o 
   5   9   1       40.13       34.53      7.02 o 
   6   9   1        2.50       13.82      5.59 o 
   7   9   1      294.05      298.33     19.79 o 
   8   9   1       23.62       21.12      7.11 o 
   9   9   1       81.87       84.12     13.93 o 
  10   9   1        3.58       10.76      7.65 o 
  11   9   1       23.71       31.28     11.05 o 
  12   9   1       29.87       14.29      9.22 o 
  13   9   1        8.93        0.61     10.20 o 
  14   9   1        0.19       -6.22     11.17 o 
 -14  10   1       14.43       43.42     13.43 o 
 -13  10   1       54.06       51.15     15.36 o 
 -12  10   1       13.57       48.49     12.25 o 
 -11  10   1      129.43      127.53     16.59 o 
 -10  10   1        6.29        7.92      8.19 o 
  -9  10   1        1.58        8.48      7.67 o 
  -8  10   1      151.06      174.90     19.07 o 
  -7  10   1        9.75        1.78      5.38 o 
  -6  10   1      177.23      159.38     15.65 o 
  -5  10   1      137.10      157.85     14.20 o 
  -4  10   1      547.22      540.34     19.31 o 
  -3  10   1       13.58       24.01      5.56 o 
  -2  10   1        6.85        3.32      3.87 o 
  -1  10   1       19.87       22.65      6.74 o 
   0  10   1      207.43      247.85     18.46 o 
   1  10   1       39.02       42.64      6.23 o 
   2  10   1      170.02      182.31     12.45 o 
   3  10   1      188.29      195.96     18.44 o 
   4  10   1        4.27        3.15      5.39 o 
   5  10   1       15.63        6.33      5.83 o 
   6  10   1      113.08      106.89     13.16 o 
   7  10   1      106.24      120.56     15.57 o 
   8  10   1       52.30       78.01     11.27 o 
   9  10   1      196.73      195.70     20.43 o 
  10  10   1        0.99       -6.85      6.85 o 
  11  10   1       11.49        7.40     11.36 o 
  12  10   1       36.30       38.40     10.77 o 
  13  10   1        2.05        1.95     10.31 o 
  14  10   1       19.39       40.85     11.69 o 
 -13  11   1        0.91        1.59     10.53 o 
 -12  11   1       31.62       22.24     15.70 o 
 -11  11   1       60.21       43.99     12.21 o 
 -10  11   1       32.28       16.48      9.47 o 
  -9  11   1      146.77      132.23     19.46 o 
  -8  11   1        0.53        3.46     10.97 o 
  -7  11   1       10.68        8.18      5.97 o 
  -6  11   1      286.21      265.19     19.08 o 
  -5  11   1      226.60      215.22     17.04 o 
  -4  11   1      196.83      223.48     20.03 o 
  -3  11   1        2.86       -2.06      5.16 o 
  -2  11   1        1.49        2.83      4.93 o 
  -1  11   1      129.97      163.43     15.07 o 
   0  11   1      172.79      143.75     14.27 o 
   1  11   1      243.18      278.98     19.28 o 
   2  11   1      542.74      544.34     23.17 o 
   3  11   1       10.44        3.45      6.95 o 
   4  11   1        0.05       -3.98      5.62 o 
   5  11   1        6.71        2.71      7.20 o 
   6  11   1      372.34      382.91     27.05 o 
   7  11   1       40.49       31.34      8.46 o 
   8  11   1       78.01       78.56     14.04 o 
   9  11   1       92.32       70.33     17.99 o 
  10  11   1       10.49       17.09     13.50 o 
  11  11   1        4.95        7.76     10.02 o 
  12  11   1       46.54       45.15     12.19 o 
  13  11   1        0.18       -2.79     11.52 o 
 -13  12   1        3.64      -16.66     16.66 o 
 -12  12   1       19.23        5.08     10.28 o 
 -11  12   1        0.12       20.77      9.66 o 
 -10  12   1       48.84       55.94     12.38 o 
  -9  12   1       74.15       52.35     11.70 o 
  -8  12   1        4.82       28.27     10.71 o 
  -7  12   1      111.46       87.38     17.53 o 
  -6  12   1      141.04      130.07     18.40 o 
  -5  12   1        0.01        1.39      9.34 o 
  -4  12   1      242.54      270.50     23.19 o 
  -3  12   1      141.77      143.28     17.34 o 
  -2  12   1      173.29      192.78     17.34 o 
  -1  12   1       36.74       43.25      9.23 o 
   0  12   1      149.31      177.25     16.41 o 
   1  12   1      175.64      175.09     16.70 o 
   2  12   1      431.13      386.55     27.02 o 
   3  12   1      740.98      652.26     31.26 o 
   4  12   1        4.19       -8.66      8.66 o 
   5  12   1       51.59       35.60     10.90 o 
   6  12   1      410.22      396.23     28.65 o 
   7  12   1       63.11       43.26      9.71 o 
   8  12   1      134.93      137.43     16.98 o 
   9  12   1        8.81       21.37      9.67 o 
  10  12   1        5.77       -3.20     10.36 o 
  11  12   1        0.73        2.27      9.33 o 
  12  12   1       15.95       23.31     11.40 o 
 -12  13   1        3.11        5.58      9.87 o 
 -11  13   1        0.00        1.12      9.84 o 
 -10  13   1        5.71       11.27     12.51 o 
  -9  13   1        8.11        8.43     10.80 o 
  -8  13   1       12.08       -7.91      9.74 o 
  -7  13   1        3.78        3.94     11.07 o 
  -6  13   1        6.13        8.74      9.35 o 
  -5  13   1       24.93       50.78     12.23 o 
  -4  13   1      150.74      168.36     19.02 o 
  -3  13   1       23.37       35.56     10.38 o 
  -2  13   1        1.43       -2.50      7.16 o 
  -1  13   1        1.70       25.03      8.54 o 
   0  13   1       68.16      101.80     13.75 o 
   1  13   1       48.80       61.89     16.05 o 
   2  13   1      113.47      114.45     16.91 o 
   3  13   1      249.17      307.30     25.84 o 
   4  13   1      120.23      116.05     15.85 o 
   5  13   1       60.26       49.86     13.10 o 
   6  13   1       13.42       23.74      9.40 o 
   7  13   1        0.13       22.37     10.02 o 
   8  13   1        5.05       -6.44     12.20 o 
   9  13   1        5.47       27.56     10.77 o 
  10  13   1        5.18       12.82      9.77 o 
  11  13   1        0.13       20.76     10.81 o 
 -11  14   1        1.38        1.79     13.38 o 
 -10  14   1       36.06       35.98     15.65 o 
  -9  14   1        1.61       22.45     13.31 o 
  -8  14   1        0.20       -4.52     10.95 o 
  -7  14   1       13.18       25.09     13.19 o 
  -6  14   1       40.57       52.14     12.51 o 
  -5  14   1        4.22       -2.09      8.90 o 
  -4  14   1       24.91       29.71     11.75 o 
  -3  14   1        1.96       -1.15      8.29 o 
  -2  14   1        0.02       13.72      8.75 o 
  -1  14   1        3.56        2.85      7.77 o 
   0  14   1        5.51        8.59      7.84 o 
   1  14   1        7.40       43.67     45.80 o 
   2  14   1      168.11      186.02     20.60 o 
   3  14   1       25.29       21.49     12.19 o 
   4  14   1        0.39       -6.23      7.99 o 
   5  14   1       86.67       96.22     18.61 o 
   6  14   1      120.86      120.24     17.35 o 
   7  14   1       11.49       30.40      9.78 o 
   8  14   1       24.41       35.53     13.84 o 
   9  14   1        6.81       -6.92     12.82 o 
  10  14   1        1.04       14.74     15.03 o 
 -10  15   1        0.10        0.99     13.16 o 
  -9  15   1        0.14       -2.40     12.45 o 
  -8  15   1       15.45       14.57     13.06 o 
  -7  15   1        0.23        0.68     12.13 o 
  -6  15   1      130.28      150.34     19.62 o 
  -5  15   1        1.76       -6.64      8.25 o 
  -4  15   1       27.39       15.03     10.91 o 
  -3  15   1        2.12        8.12     10.26 o 
  -2  15   1        0.27       10.23     10.27 o 
  -1  15   1        0.00       -0.32      9.70 o 
   0  15   1        3.35        5.79      8.15 o 
   1  15   1        0.24       -8.00      8.00 o 
   2  15   1      171.94      165.22     19.71 o 
   3  15   1        6.82       -8.99      8.99 o 
   4  15   1        5.40       18.14      9.92 o 
   5  15   1       21.60        0.42      9.76 o 
   6  15   1        1.38       11.31     13.40 o 
   7  15   1        1.03        4.24      8.96 o 
   8  15   1       11.58       25.84     14.96 o 
   9  15   1        1.90        2.78     15.13 o 
  -8  16   1        3.57       17.98     20.09 o 
  -7  16   1        2.31       16.08     14.51 o 
  -6  16   1        1.41       -7.52      9.31 o 
  -5  16   1        0.50       11.27     10.03 o 
  -4  16   1        0.61       20.57     11.75 o 
  -3  16   1       13.69       11.37      9.42 o 
  -2  16   1        3.47       -4.48     15.17 o 
  -1  16   1        0.65      -13.04     13.04 o 
   0  16   1        2.74       16.55     10.81 o 
   1  16   1       16.67       16.86     10.40 o 
   2  16   1        2.32        5.98      8.85 o 
   3  16   1        5.49       19.83     11.01 o 
   4  16   1        8.65       -3.74      9.57 o 
   5  16   1        1.77       -9.49      9.49 o 
   6  16   1        2.47       12.92     14.70 o 
   7  16   1        8.43       13.33     12.95 o 
   8  16   1        3.24       -1.50     13.64 o 
  -6  17   1        0.37        0.34     10.24 o 
  -5  17   1        1.20       -5.15      9.53 o 
  -4  17   1        3.15       27.34     12.74 o 
  -3  17   1        0.66        0.27     12.85 o 
  -2  17   1        7.04       -5.63      9.53 o 
  -1  17   1        4.54       25.07     13.91 o 
   0  17   1        1.52       11.14     10.44 o 
   1  17   1        0.08       29.47     11.99 o 
   2  17   1        9.92       12.35      9.54 o 
   3  17   1        0.30       24.93     12.59 o 
   4  17   1       14.15       -3.16     14.33 o 
   5  17   1       50.85       29.83     13.31 o 
   6  17   1       11.44       43.33     11.98 o 
  -3  18   1        0.19       -0.30     12.18 o 
  -2  18   1        0.07       25.53     11.68 o 
  -1  18   1        2.20        8.86     13.76 o 
   0  18   1        7.91       19.62     12.93 o 
   1  18   1       19.28       -1.56     17.44 o 
   2  18   1        4.24       11.60     10.84 o 
 -16   0   2       42.89       39.46     27.04 o 
 -14   0   2       19.19       23.03     15.51 o 
 -12   0   2      233.55      298.92     28.56 o 
 -10   0   2      258.54      251.48     31.78 o 
  -8   0   2      984.03      895.73     25.42 o 
  -6   0   2     1628.13     1533.01     28.17 o 
  -4   0   2   129019.03   129053.98   1151.05 o 
  -2   0   2    12762.15    12628.71    258.65 o 
   0   0   2     3609.30     3473.77     50.66 o 
   2   0   2    27590.32    28969.12    365.91 o 
   4   0   2      122.12      146.26     12.68 o 
   6   0   2      210.46      204.08     15.10 o 
   8   0   2       22.84       35.59     10.14 o 
  10   0   2        0.39       -1.75      7.32 o 
  12   0   2       12.69       32.79     14.86 o 
  14   0   2       64.73       54.26     20.70 o 
  16   0   2       44.49       49.02     38.95 o 
 -17   1   2        3.32        7.92     11.40 o 
 -16   1   2        3.90       -4.98     10.00 o 
 -15   1   2       31.53       33.40     10.93 o 
 -14   1   2        0.90       24.03      9.61 o 
 -13   1   2        4.35       -0.98      6.15 o 
 -12   1   2       83.40       89.00     11.96 o 
 -11   1   2       28.08       32.95      7.63 o 
 -10   1   2       16.88       25.79      6.83 o 
  -9   1   2      143.62      149.85      9.43 o 
  -8   1   2      184.82      202.21     10.92 o 
  -7   1   2      160.37      173.97      8.35 o 
  -6   1   2     1564.04     1476.98     22.08 o 
  -5   1   2      341.04      357.93     10.30 o 
  -4   1   2    10796.54     9993.18     82.99 o 
  -3   1   2    21238.99    20306.92    145.17 o 
  -2   1   2     4293.23     3794.06     29.77 o 
  -1   1   2     1335.22     1327.56     14.48 o 
   0   1   2      944.67      857.61      9.60 o 
   1   1   2      200.78      235.11      5.95 o 
   2   1   2     6031.12     6308.67     54.79 o 
   3   1   2     9255.68     9064.55     66.08 o 
   4   1   2     5557.01     5646.65     51.08 o 
   5   1   2     1893.36     1900.76     31.51 o 
   6   1   2      265.58      304.04     15.58 o 
   7   1   2      864.19      804.79     18.40 o 
   8   1   2     2116.40     2075.82     32.07 o 
   9   1   2       36.10       36.11      6.08 o 
  10   1   2        1.31        7.95      5.21 o 
  11   1   2        1.65       21.09      9.76 o 
  12   1   2       34.22       40.59     12.45 o 
  13   1   2       19.69       17.88     10.82 o 
  14   1   2       24.55       39.17     12.65 o 
  15   1   2       12.92       11.99     10.94 o 
  16   1   2       27.75       44.71     13.20 o 
 -17   2   2       17.70       26.22     12.13 o 
 -16   2   2       22.07       11.10     11.31 o 
 -15   2   2       18.69       16.72      9.57 o 
 -14   2   2        3.31       12.67      8.56 o 
 -13   2   2        1.98       15.43     15.70 o 
 -12   2   2        0.22        4.64      7.15 o 
 -11   2   2       38.14       45.99      9.86 o 
 -10   2   2      363.24      346.48     16.69 o 
  -9   2   2        0.04        7.45      3.92 o 
  -8   2   2        1.18        1.17      3.05 o 
  -7   2   2       33.59       43.42      7.84 o 
  -6   2   2      176.12      173.13      7.31 o 
  -5   2   2      156.64      156.37      6.43 o 
  -4   2   2     2281.70     2190.21     21.62 o 
  -3   2   2     1033.51     1008.63     13.16 o 
  -2   2   2      964.03      707.01     19.34 o 
  -1   2   2     7243.71     6703.55    174.10 o 
   0   2   2    12681.65    12596.32     67.52 o 
   1   2   2       46.05       44.13      3.64 o 
   2   2   2     2644.92     2343.23     24.81 o 
   3   2   2     2730.37     2604.21     26.50 o 
   4   2   2      899.14      883.13     15.89 o 
   5   2   2     2596.41     2591.48     31.17 o 
   6   2   2       18.46       27.92      5.10 o 
   7   2   2      108.59      119.70      9.48 o 
   8   2   2      277.24      273.88     13.15 o 
   9   2   2      512.66      519.04     18.99 o 
  10   2   2       18.16       22.67      8.64 o 
  11   2   2      109.48       86.22     13.53 o 
  12   2   2        0.87        9.55      7.84 o 
  13   2   2       38.61       24.48     10.59 o 
  14   2   2       10.17        7.39     10.44 o 
  15   2   2       33.46       60.96     15.21 o 
  16   2   2        0.07       -8.32     13.13 o 
 -17   3   2        1.00       21.36     11.24 o 
 -16   3   2        6.23        9.76     10.07 o 
 -15   3   2      136.06      134.23     17.35 o 
 -14   3   2        0.01        6.08      7.71 o 
 -13   3   2      153.12      133.94     16.75 o 
 -12   3   2        3.45       13.27      7.27 o 
 -11   3   2       54.77       40.44      9.37 o 
 -10   3   2       38.41       35.24      6.50 o 
  -9   3   2      483.43      447.80     17.92 o 
  -8   3   2     1950.60     1816.67     25.75 o 
  -7   3   2     2296.49     2307.80     27.91 o 
  -6   3   2        2.10       12.54      2.99 o 
  -5   3   2     1273.07     1332.19     19.15 o 
  -4   3   2      137.53      142.60      6.53 o 
  -3   3   2     2345.24     2157.89     21.52 o 
  -2   3   2      193.21      144.05      5.84 o 
  -1   3   2        2.23        4.29      2.66 o 
   0   3   2    14079.39    14605.50    102.01 o 
   1   3   2    18566.34    18654.17     98.47 o 
   2   3   2     8441.89     8881.98     61.78 o 
   3   3   2       88.12       89.67      8.13 o 
   4   3   2      392.93      402.32     13.17 o 
   5   3   2      261.54      253.24      9.25 o 
   6   3   2      412.35      493.58     13.28 o 
   7   3   2      574.11      543.02     16.11 o 
   8   3   2       13.38        9.26      5.68 o 
   9   3   2        1.48        5.33      4.82 o 
  10   3   2      256.16      269.66     19.34 o 
  11   3   2       44.93       58.60     10.81 o 
  12   3   2        0.35        2.32      7.10 o 
  13   3   2        0.00        2.98      8.19 o 
  14   3   2       46.65       46.91     13.71 o 
  15   3   2       14.66        5.85     10.07 o 
  16   3   2        8.27       14.31     19.39 o 
 -17   4   2       34.90       11.74     12.48 o 
 -16   4   2       42.80       58.74     12.38 o 
 -15   4   2        5.78       -3.13      8.53 o 
 -14   4   2       13.59        8.67     10.64 o 
 -13   4   2       52.27       42.35     10.53 o 
 -12   4   2      289.51      280.92     23.19 o 
 -11   4   2        0.03        3.97      7.67 o 
 -10   4   2      293.42      313.78     17.95 o 
  -9   4   2       23.82       10.87      4.61 o 
  -8   4   2      139.25      144.01      8.53 o 
  -7   4   2       65.11       56.61      5.53 o 
  -6   4   2      155.69      167.08      8.20 o 
  -5   4   2     1432.76     1307.95     19.23 o 
  -4   4   2       26.19       27.83      3.95 o 
  -3   4   2      390.49      358.46     10.23 o 
  -2   4   2      483.60      474.05     10.57 o 
  -1   4   2     3014.54     2927.68     26.10 o 
   0   4   2      178.27      171.66      6.00 o 
   1   4   2     8322.17     8957.69     61.36 o 
   2   4   2      163.95      150.25      5.93 o 
   3   4   2      591.88      592.31     14.66 o 
   4   4   2      164.90      171.24     10.64 o 
   5   4   2        2.87        5.23      3.08 o 
   6   4   2       15.90       20.86      5.10 o 
   7   4   2      232.15      300.45     14.98 o 
   8   4   2     2245.73     2093.28     35.73 o 
   9   4   2      420.22      462.68     25.04 o 
  10   4   2      888.83      774.98     30.12 o 
  11   4   2       10.68       16.91      7.84 o 
  12   4   2       54.67       69.01     12.43 o 
  13   4   2       19.61       31.55      9.45 o 
  14   4   2        0.00        7.45      9.01 o 
  15   4   2       48.66       42.84     13.88 o 
  16   4   2        0.03      -11.55     11.55 o 
 -17   5   2       21.14       33.79     14.50 o 
 -16   5   2        0.01       14.41     17.05 o 
 -15   5   2        6.52       15.20      8.56 o 
 -14   5   2      245.99      208.19     21.21 o 
 -13   5   2        9.18       25.94      9.07 o 
 -12   5   2        9.04       16.72      8.03 o 
 -11   5   2       33.96       32.20      9.19 o 
 -10   5   2       82.71       84.85     11.43 o 
  -9   5   2       46.67       44.58      8.11 o 
  -8   5   2       36.70       27.09      5.01 o 
  -7   5   2        8.39       21.91      4.02 o 
  -6   5   2      132.93      145.63      8.53 o 
  -5   5   2       58.92       63.07      5.57 o 
  -4   5   2      696.07      689.88     14.81 o 
  -3   5   2     4513.30     4248.92     39.61 o 
  -2   5   2      323.32      309.21      8.67 o 
  -1   5   2     2301.84     2349.87     24.17 o 
   0   5   2        0.13        3.06      2.20 o 
   1   5   2       25.45       49.10      5.09 o 
   2   5   2      392.00      369.44      8.73 o 
   3   5   2     1050.01      993.10     18.43 o 
   4   5   2      166.82      154.50      9.49 o 
   5   5   2       10.76        8.17      3.70 o 
   6   5   2     1054.44     1193.39     24.62 o 
   7   5   2       14.94       24.58      5.54 o 
   8   5   2      185.65      216.85     14.32 o 
   9   5   2        1.42        3.73      4.92 o 
  10   5   2      194.49      193.45     23.26 o 
  11   5   2        0.03        8.19      7.25 o 
  12   5   2        0.58        2.64      8.38 o 
  13   5   2        9.13       -7.95      7.95 o 
  14   5   2       50.66       60.90     16.40 o 
  15   5   2        1.23       10.64     17.18 o 
 -16   6   2        0.00       18.24     13.63 o 
 -15   6   2        7.41       31.23     12.56 o 
 -14   6   2        2.03        0.37     12.55 o 
 -13   6   2       58.16       62.30     12.13 o 
 -12   6   2       48.09       79.35     12.80 o 
 -11   6   2      173.85      168.62     15.40 o 
 -10   6   2        6.42       10.59      6.85 o 
  -9   6   2      196.41      250.69     16.28 o 
  -8   6   2      210.65      252.15     12.86 o 
  -7   6   2      185.82      229.65     10.39 o 
  -6   6   2      360.41      371.80     12.16 o 
  -5   6   2      284.82      331.52     10.99 o 
  -4   6   2       93.76       96.57      6.81 o 
  -3   6   2      179.15      173.00     11.72 o 
  -2   6   2        0.66        1.80      2.39 o 
  -1   6   2     1304.20     1242.83     17.93 o 
   0   6   2      106.35       96.80      7.49 o 
   1   6   2      714.12      775.62     17.00 o 
   2   6   2        7.41        5.90      3.87 o 
   3   6   2     4256.10     4157.02     36.54 o 
   4   6   2       97.95      114.36      8.51 o 
   5   6   2      192.73      218.24     11.35 o 
   6   6   2      211.41      252.30     14.51 o 
   7   6   2      150.85      160.76     11.91 o 
   8   6   2      365.43      384.64     17.27 o 
   9   6   2       38.30       37.10      6.90 o 
  10   6   2      374.91      398.51     23.21 o 
  11   6   2       71.08       73.88     13.64 o 
  12   6   2        0.32        6.06     10.54 o 
  13   6   2        0.04       17.64      8.90 o 
  14   6   2       39.62       52.10     12.25 o 
  15   6   2        6.87       -7.21     12.47 o 
 -16   7   2        3.96        2.83     12.95 o 
 -15   7   2        3.13       -1.02     15.02 o 
 -14   7   2        4.43       16.05     10.48 o 
 -13   7   2       23.26       21.97     10.38 o 
 -12   7   2       16.01       13.20     10.89 o 
 -11   7   2       19.86       35.40      9.44 o 
 -10   7   2       51.20       51.14     11.66 o 
  -9   7   2      595.44      588.84     22.81 o 
  -8   7   2        2.43       -0.06      3.84 o 
  -7   7   2       62.78       68.56      6.65 o 
  -6   7   2      517.86      481.36     13.65 o 
  -5   7   2      287.25      288.32     11.53 o 
  -4   7   2       75.62       63.64      6.20 o 
  -3   7   2     2222.16     2136.07     26.76 o 
  -2   7   2      517.13      545.50     12.48 o 
  -1   7   2      451.32      432.74     10.78 o 
   0   7   2      366.69      300.42     12.63 o 
   1   7   2     5939.28     5890.60     54.83 o 
   2   7   2     1540.61     1503.54     25.57 o 
   3   7   2     2372.16     2389.74     45.53 o 
   4   7   2      571.85      485.37     15.25 o 
   5   7   2      369.72      405.66     14.34 o 
   6   7   2        3.15        7.60      3.77 o 
   7   7   2        0.02        4.53      4.89 o 
   8   7   2      131.23      126.44     12.74 o 
   9   7   2      243.11      248.78     18.85 o 
  10   7   2        3.87        2.17      7.96 o 
  11   7   2       55.21       61.62     12.06 o 
  12   7   2       32.62       51.23     12.09 o 
  13   7   2       17.36       11.86     10.85 o 
  14   7   2       18.14       23.51     11.97 o 
  15   7   2       10.85       27.63     13.09 o 
 -15   8   2        3.98       13.60     11.36 o 
 -14   8   2       53.78       48.36     13.21 o 
 -13   8   2        0.76        1.54      9.42 o 
 -12   8   2        2.57        1.18      8.74 o 
 -11   8   2       10.81       20.57      8.89 o 
 -10   8   2       22.19       26.51      8.55 o 
  -9   8   2      121.63      125.35     15.09 o 
  -8   8   2        4.36        8.83      6.12 o 
  -7   8   2      238.40      248.32     16.09 o 
  -6   8   2      196.37      196.83     10.23 o 
  -5   8   2      161.15      171.48      9.19 o 
  -4   8   2       16.14       15.34      3.66 o 
  -3   8   2      228.57      250.12      9.68 o 
  -2   8   2      874.37      840.70     16.14 o 
  -1   8   2      425.54      505.33     12.21 o 
   0   8   2     1163.45     1104.21     22.84 o 
   1   8   2      235.28      282.26     13.03 o 
   2   8   2       33.21       34.17      5.70 o 
   3   8   2      567.55      496.56     18.21 o 
   4   8   2      158.67      202.58     15.19 o 
   5   8   2      296.64      307.84     18.58 o 
   6   8   2      319.28      290.35     18.83 o 
   7   8   2        9.18        8.13      5.53 o 
   8   8   2      383.73      330.72     20.74 o 
   9   8   2       46.80       58.45     11.53 o 
  10   8   2       82.55       81.71     18.10 o 
  11   8   2       12.03       22.72      9.03 o 
  12   8   2        4.94        2.90      9.03 o 
  13   8   2       11.98       12.00     12.63 o 
  14   8   2       32.41       40.77     14.95 o 
 -15   9   2        0.01       21.31     13.64 o 
 -14   9   2        4.00        6.43     11.45 o 
 -13   9   2        4.04       15.82     10.21 o 
 -12   9   2        0.33        3.72     10.58 o 
 -11   9   2       39.75       33.50     13.24 o 
 -10   9   2       14.13       14.99      8.52 o 
  -9   9   2        1.08        3.75      9.67 o 
  -8   9   2       36.34       18.59      6.85 o 
  -7   9   2      112.91      128.65     12.24 o 
  -6   9   2       62.96       71.61     11.16 o 
  -5   9   2      656.72      661.17     21.74 o 
  -4   9   2       27.83       18.93      7.45 o 
  -3   9   2        0.35        0.08      3.57 o 
  -2   9   2      490.64      485.80     13.31 o 
  -1   9   2      217.57      252.00      9.75 o 
   0   9   2        0.28        5.49      3.78 o 
   1   9   2      596.19      623.01     17.90 o 
   2   9   2      957.17      963.61     22.63 o 
   3   9   2       52.43       64.06      8.80 o 
   4   9   2      125.77      124.55     14.50 o 
   5   9   2       75.13       73.03     11.40 o 
   6   9   2      174.05      192.99     16.40 o 
   7   9   2        0.65        7.56      9.08 o 
   8   9   2        0.70        3.47      5.74 o 
   9   9   2      211.46      208.68     20.72 o 
  10   9   2       57.54       60.18     12.55 o 
  11   9   2       22.72       57.52     12.12 o 
  12   9   2       17.44       32.63     11.84 o 
  13   9   2       91.95      101.53     20.54 o 
  14   9   2        0.14       14.70     12.68 o 
 -14  10   2        5.54       10.64     12.42 o 
 -13  10   2       35.17       31.29     11.73 o 
 -12  10   2        4.80       10.84      8.81 o 
 -11  10   2       11.05       19.58     10.74 o 
 -10  10   2       60.81       72.61     12.14 o 
  -9  10   2       83.47       48.26     11.53 o 
  -8  10   2       16.65        4.86      6.83 o 
  -7  10   2        7.60       12.77      5.39 o 
  -6  10   2       55.81       60.95     10.84 o 
  -5  10   2      383.98      353.26     18.01 o 
  -4  10   2      211.21      226.99     14.26 o 
  -3  10   2        0.29        0.49      3.93 o 
  -2  10   2       10.64       20.09      7.75 o 
  -1  10   2       20.94       20.21      5.85 o 
   0  10   2       37.68       53.94      7.01 o 
   1  10   2      295.98      287.47     14.78 o 
   2  10   2        0.03        3.26      4.35 o 
   3  10   2        6.40       13.79      5.74 o 
   4  10   2      139.55      130.63     14.89 o 
   5  10   2      227.07      171.17     15.28 o 
   6  10   2      171.25      171.96     16.23 o 
   7  10   2        4.56       22.08      7.56 o 
   8  10   2        5.66       -0.37      6.84 o 
   9  10   2       11.13        8.21      8.89 o 
  10  10   2       11.36       16.58      9.50 o 
  11  10   2       60.37       73.61     14.44 o 
  12  10   2       27.58       33.19     11.45 o 
  13  10   2        4.33       11.50     12.52 o 
 -14  11   2       62.75       70.39     26.50 o 
 -13  11   2        6.32       -0.66     11.21 o 
 -12  11   2       32.13       46.44     10.83 o 
 -11  11   2       87.07       60.85     12.66 o 
 -10  11   2       67.50       71.37     13.13 o 
  -9  11   2       21.96       25.76     10.19 o 
  -8  11   2      516.34      511.86     37.05 o 
  -7  11   2      369.81      404.38     22.28 o 
  -6  11   2       37.46       31.12     10.38 o 
  -5  11   2       40.99       59.12      9.48 o 
  -4  11   2       77.44      102.06     12.43 o 
  -3  11   2       24.43       33.43      7.81 o 
  -2  11   2        1.39       11.63      5.99 o 
  -1  11   2       45.02       49.14      8.74 o 
   0  11   2      207.09      174.85     15.71 o 
   1  11   2      297.41      364.11     21.39 o 
   2  11   2      240.35      260.08     17.72 o 
   3  11   2      156.73      195.88     16.14 o 
   4  11   2      146.79      155.54     14.81 o 
   5  11   2       71.59       81.05     13.65 o 
   6  11   2      263.30      276.63     20.64 o 
   7  11   2       84.19      103.09     13.40 o 
   8  11   2       26.45       28.27      9.16 o 
   9  11   2        0.03        5.05      8.06 o 
  10  11   2        0.03        4.61      8.44 o 
  11  11   2       13.89       17.01      9.96 o 
  12  11   2       55.57       40.87     12.41 o 
 -13  12   2        0.16       25.70     13.60 o 
 -12  12   2        3.30      -10.16     11.28 o 
 -11  12   2        0.06        1.93      8.73 o 
 -10  12   2       37.26       44.48     11.41 o 
  -9  12   2        0.37       11.03      8.41 o 
  -8  12   2        5.88       12.20      8.16 o 
  -7  12   2       33.83       17.78      8.58 o 
  -6  12   2       11.90       30.09     10.58 o 
  -5  12   2       73.68       81.57     15.71 o 
  -4  12   2        1.15        3.28      8.06 o 
  -3  12   2       90.12       84.47     14.43 o 
  -2  12   2       86.58       98.08     12.38 o 
  -1  12   2      121.54      126.18     15.40 o 
   0  12   2      290.06      351.43     22.19 o 
   1  12   2      455.22      386.83     26.81 o 
   2  12   2       50.32       68.51     12.62 o 
   3  12   2        3.65       13.44      8.66 o 
   4  12   2       18.02       26.53     11.35 o 
   5  12   2      142.15      158.48     16.33 o 
   6  12   2      172.61      163.81     18.86 o 
   7  12   2       78.77       61.05     13.95 o 
   8  12   2       19.67       -4.14      6.92 o 
   9  12   2        8.39       -8.27      8.27 o 
  10  12   2        4.76       10.30     10.22 o 
  11  12   2        0.06       -9.52      9.52 o 
  12  12   2        0.89       -3.63     10.84 o 
 -12  13   2        1.07       12.12     12.67 o 
 -11  13   2        9.49       -3.41     14.95 o 
 -10  13   2        0.63       16.88     12.35 o 
  -9  13   2        3.28       -1.77      9.46 o 
  -8  13   2       20.15       41.04     13.53 o 
  -7  13   2        9.49       -4.54     10.88 o 
  -6  13   2        0.09        1.63     11.03 o 
  -5  13   2        2.64        3.85      8.41 o 
  -4  13   2       36.17       12.72      9.28 o 
  -3  13   2      170.66      141.83     17.52 o 
  -2  13   2       31.63       33.32     11.29 o 
  -1  13   2      135.52      120.05     14.59 o 
   0  13   2       96.24      110.11     13.70 o 
   1  13   2      136.39      122.61     16.59 o 
   2  13   2        9.28        4.48      7.64 o 
   3  13   2        5.67        4.04      8.26 o 
   4  13   2        0.11       17.03      9.26 o 
   5  13   2      340.13      302.00     26.34 o 
   6  13   2       42.69       36.62     11.32 o 
   7  13   2       43.08       28.06     13.08 o 
   8  13   2        0.73       -1.38      9.34 o 
   9  13   2        2.30       -4.59      9.45 o 
  10  13   2       18.14       14.83     11.55 o 
  11  13   2        3.57        2.72      9.94 o 
 -11  14   2        0.09       -3.65     11.55 o 
 -10  14   2        1.64       -2.42     12.49 o 
  -9  14   2        6.94       21.30     12.57 o 
  -8  14   2        1.05       -7.84     10.04 o 
  -7  14   2       86.52       94.46     18.88 o 
  -6  14   2        1.99        6.19      9.47 o 
  -5  14   2       10.54       20.53      9.45 o 
  -4  14   2        0.34       -2.42      7.95 o 
  -3  14   2       21.28       18.27      8.72 o 
  -2  14   2        0.18       -4.38      7.03 o 
  -1  14   2        9.66       19.10      8.23 o 
   0  14   2        1.09        7.24      8.90 o 
   1  14   2      148.58      162.53     22.33 o 
   2  14   2        0.04        6.09      8.37 o 
   3  14   2        0.99       20.54     14.07 o 
   4  14   2        4.90        7.75      9.07 o 
   5  14   2       13.14       24.19     10.68 o 
   6  14   2       10.19       18.30      9.74 o 
   7  14   2       17.52       58.25     13.18 o 
   8  14   2       27.29       22.39     14.60 o 
   9  14   2       10.04        8.65     13.40 o 
  10  14   2        0.75       -2.30     14.13 o 
 -10  15   2        1.16       11.05     11.87 o 
  -9  15   2        2.54        8.34     11.36 o 
  -8  15   2        4.17        3.93     11.78 o 
  -7  15   2        0.58       -1.31     13.99 o 
  -6  15   2        1.78        5.47      9.62 o 
  -5  15   2        5.90        6.52     11.15 o 
  -4  15   2        1.97       15.44      9.60 o 
  -3  15   2       16.77       16.72     10.20 o 
  -2  15   2       53.15       55.27     21.63 o 
  -1  15   2        1.24       18.37      8.79 o 
   0  15   2        0.05       -0.86      8.37 o 
   1  15   2       31.11        9.05      8.60 o 
   2  15   2       11.60       21.28      9.64 o 
   3  15   2       16.37       -2.61      9.17 o 
   4  15   2        1.10       17.93     10.07 o 
   5  15   2       77.20       96.02     16.87 o 
   6  15   2      103.49      116.06     17.95 o 
   7  15   2        0.00       11.86     10.41 o 
   8  15   2        0.42       26.16     13.23 o 
   9  15   2        2.50       -1.01     13.17 o 
  -8  16   2        5.06       -3.89     13.41 o 
  -7  16   2       16.28       -1.12     15.00 o 
  -6  16   2        3.60       22.09     10.38 o 
  -5  16   2        2.96        4.60     14.46 o 
  -4  16   2        8.19       20.22     10.46 o 
  -3  16   2        4.56       23.83     10.73 o 
  -2  16   2        5.36        2.23      9.20 o 
  -1  16   2       23.91       48.86     12.22 o 
   0  16   2        3.55       -6.87      8.46 o 
   1  16   2       20.09       14.69      9.44 o 
   2  16   2        4.49       -6.37      8.71 o 
   3  16   2        0.06       11.56     20.36 o 
   4  16   2      137.08      132.73     18.54 o 
   5  16   2       58.84       62.94     14.16 o 
   6  16   2        0.01        6.50     10.18 o 
   7  16   2        1.44       12.47     13.91 o 
  -6  17   2       11.87       26.20     14.71 o 
  -5  17   2        0.00       -3.66     11.02 o 
  -4  17   2        1.46       14.66     11.33 o 
  -3  17   2        0.24      -13.82     13.82 o 
  -2  17   2        0.48       -8.35      9.42 o 
  -1  17   2        2.07       17.57     10.33 o 
   0  17   2        0.13       19.01     13.56 o 
   1  17   2       10.96       10.82     16.64 o 
   2  17   2        2.33        3.72     15.24 o 
   3  17   2        9.78       18.93     11.37 o 
   4  17   2        1.55       14.06     10.09 o 
   5  17   2        0.05       10.93     11.39 o 
  -3  18   2       39.38       27.86     18.85 o 
  -2  18   2        1.38        9.14     11.28 o 
  -1  18   2        2.12       -5.77     10.30 o 
   0  18   2        1.10       11.33     10.63 o 
   1  18   2        3.25       -3.98     14.02 o 
   2  18   2        3.18       -3.90     13.33 o 
 -17   0   3       25.94       32.69     22.71 o 
 -15   0   3       71.34       80.26     22.10 o 
 -13   0   3        4.44       11.94     12.01 o 
 -11   0   3      356.94      374.03     29.87 o 
  -9   0   3     1032.24     1041.81     33.25 o 
  -7   0   3     1202.05     1088.67     33.60 o 
  -5   0   3     7363.96     7137.85     85.94 o 
  -3   0   3    35202.30    34091.22    270.43 o 
  -1   0   3       59.63       62.45      6.72 o 
   1   0   3   101214.63   101857.20    904.18 o 
   3   0   3     4719.40     4544.19     53.91 o 
   5   0   3     1097.69     1152.03     28.79 o 
   7   0   3      284.96      329.25     23.64 o 
   9   0   3      135.60      155.36     18.43 o 
  11   0   3      110.65       87.32     22.68 o 
  13   0   3      334.65      293.54     41.44 o 
  15   0   3       71.55      103.35     25.91 o 
 -17   1   3        7.06       24.23     11.73 o 
 -16   1   3        0.00        1.71     10.56 o 
 -15   1   3       15.90       39.59     11.83 o 
 -14   1   3        0.68       -6.43      6.81 o 
 -13   1   3       55.23       64.83     11.31 o 
 -12   1   3       23.54       42.19      9.79 o 
 -11   1   3      596.76      591.56     22.86 o 
 -10   1   3      153.51      125.28     14.86 o 
  -9   1   3      103.38      145.47     14.60 o 
  -8   1   3     3449.73     3342.90     39.65 o 
  -7   1   3     1857.75     1862.40     26.84 o 
  -6   1   3     1864.39     1750.30     28.69 o 
  -5   1   3     8012.00     7521.07     56.46 o 
  -4   1   3     2845.92     2739.20     27.44 o 
  -3   1   3     7534.56     7587.88     79.83 o 
  -2   1   3     8764.45     8603.50     54.38 o 
  -1   1   3      306.99      296.72      6.38 o 
   0   1   3     1905.36     1594.08     16.39 o 
   1   1   3    25706.57    26947.27    144.61 o 
   2   1   3     2892.62     2932.49     27.07 o 
   3   1   3    10564.28    10175.96     91.01 o 
   4   1   3      271.19      365.24     12.55 o 
   5   1   3      474.87      507.89     15.59 o 
   6   1   3      245.46      285.76     13.34 o 
   7   1   3       90.20      113.54     12.16 o 
   8   1   3      326.75      345.38     16.30 o 
   9   1   3      158.83      191.26     12.89 o 
  10   1   3       19.02        7.00      6.87 o 
  11   1   3       14.73        5.05      7.03 o 
  12   1   3       67.49      110.71     17.62 o 
  13   1   3       31.49       46.10     13.21 o 
  14   1   3       40.13       35.19     19.61 o 
  15   1   3       44.55       34.25     13.17 o 
  16   1   3        9.60       23.42     14.41 o 
 -17   2   3       12.49       28.76     15.60 o 
 -16   2   3       12.93       -9.54     10.07 o 
 -15   2   3       62.37       76.04     14.11 o 
 -14   2   3      155.38      158.44     18.81 o 
 -13   2   3       62.56       57.36     11.99 o 
 -12   2   3       29.08       16.06      7.05 o 
 -11   2   3      222.93      186.59     15.80 o 
 -10   2   3       58.22       62.39      9.09 o 
  -9   2   3       56.20       58.31      9.21 o 
  -8   2   3       22.64       68.64      7.35 o 
  -7   2   3      164.74      167.88      9.52 o 
  -6   2   3       81.27       51.33      5.82 o 
  -5   2   3     4346.70     4093.88     38.75 o 
  -4   2   3      223.80      207.83      6.85 o 
  -3   2   3      668.71      643.61     11.55 o 
  -2   2   3     7539.88     7658.26     55.40 o 
  -1   2   3      861.84      846.83     13.97 o 
   0   2   3      959.47      910.90     12.46 o 
   1   2   3     1946.16     2030.72     20.50 o 
   2   2   3      160.57      133.82      6.36 o 
   3   2   3     3912.31     4165.30     35.96 o 
   4   2   3       38.50       34.52      4.94 o 
   5   2   3       18.09        8.02      3.60 o 
   6   2   3      400.60      398.14     14.11 o 
   7   2   3      422.82      458.87     14.84 o 
   8   2   3        1.14       13.50      4.78 o 
   9   2   3        1.69        4.47      6.85 o 
  10   2   3        8.99        6.62      5.31 o 
  11   2   3        3.83       -0.57      8.90 o 
  12   2   3        6.10       21.76      9.50 o 
  13   2   3       42.52       47.20     12.46 o 
  14   2   3        0.20       14.14     11.01 o 
  15   2   3       28.43       20.29     11.28 o 
 -17   3   3       23.03       24.61     13.26 o 
 -16   3   3       59.36       21.55     12.45 o 
 -15   3   3        2.39       10.17     10.30 o 
 -14   3   3       39.53       51.61     11.08 o 
 -13   3   3       26.34       49.82     10.74 o 
 -12   3   3       73.96       72.56     12.00 o 
 -11   3   3        0.00        8.59      5.75 o 
 -10   3   3      422.94      429.07     16.76 o 
  -9   3   3        8.35        8.61      4.51 o 
  -8   3   3      539.69      532.36     16.02 o 
  -7   3   3       55.02       57.72      6.68 o 
  -6   3   3       26.10       32.86      3.69 o 
  -5   3   3     1494.72     1447.58     19.19 o 
  -4   3   3      975.78      862.83     14.11 o 
  -3   3   3      459.66      352.04      8.81 o 
  -2   3   3     2230.03     2146.14     28.40 o 
  -1   3   3     2047.53     1843.03     22.56 o 
   0   3   3     5285.64     5719.05     40.01 o 
   1   3   3        0.23       -2.77      2.77 o 
   2   3   3    11086.83    11018.38     68.27 o 
   3   3   3     3904.91     3695.81     38.08 o 
   4   3   3      146.30      165.58     10.23 o 
   5   3   3      579.53      504.40     14.32 o 
   6   3   3        0.00       -0.49      3.25 o 
   7   3   3       13.57       10.23      4.93 o 
   8   3   3     1569.41     1510.99     31.72 o 
   9   3   3      276.42      320.52     18.37 o 
  10   3   3      102.47      134.18     13.70 o 
  11   3   3      167.73      135.43     15.24 o 
  12   3   3        0.00       12.47      8.55 o 
  13   3   3        0.06       15.00      9.65 o 
  14   3   3      146.14      163.72     22.72 o 
  15   3   3        1.25       14.85     11.16 o 
 -17   4   3       27.92       12.88     10.51 o 
 -16   4   3        3.69        5.65      9.45 o 
 -15   4   3       16.66        7.13      8.79 o 
 -14   4   3       28.93       21.77     11.22 o 
 -13   4   3       30.67       42.43     11.12 o 
 -12   4   3      124.09      126.95     20.28 o 
 -11   4   3       23.73        3.35      6.25 o 
 -10   4   3       19.82       10.08      4.69 o 
  -9   4   3        0.96        6.42      4.17 o 
  -8   4   3      288.24      271.87     10.48 o 
  -7   4   3       56.89       85.24      6.35 o 
  -6   4   3      178.40      165.16      8.10 o 
  -5   4   3        0.14        4.13      2.27 o 
  -4   4   3      290.54      304.87      9.27 o 
  -3   4   3     2375.25     2282.23     27.05 o 
  -2   4   3     1334.36     1352.72     19.06 o 
  -1   4   3      294.67      315.19     10.92 o 
   0   4   3     6696.41     6361.81     48.62 o 
   1   4   3     5990.24     5954.74     42.98 o 
   2   4   3      143.68      150.39      8.17 o 
   3   4   3       47.41       55.89      6.42 o 
   4   4   3     1135.60     1250.34     22.91 o 
   5   4   3     1173.10     1058.28     22.45 o 
   6   4   3     1253.55     1165.27     26.70 o 
   7   4   3      458.89      423.48     17.27 o 
   8   4   3      240.95      245.54     15.57 o 
   9   4   3      133.34      137.28     12.70 o 
  10   4   3       13.23       18.05      7.16 o 
  11   4   3       10.67       10.63      8.80 o 
  12   4   3       53.44       59.52     11.76 o 
  13   4   3        1.89        9.82      8.78 o 
  14   4   3        2.21       11.80      9.82 o 
  15   4   3        6.27       15.55     17.56 o 
 -17   5   3        8.52       19.16     13.28 o 
 -16   5   3       52.36       30.34     10.40 o 
 -15   5   3        0.71        4.73     14.16 o 
 -14   5   3       89.62       85.05     14.54 o 
 -13   5   3       32.13       12.66      8.45 o 
 -12   5   3       31.34       27.21     12.44 o 
 -11   5   3      105.87      128.58     14.96 o 
 -10   5   3       56.95       66.51      9.17 o 
  -9   5   3       16.79       16.21      4.36 o 
  -8   5   3       78.21       78.42      6.77 o 
  -7   5   3        1.12        4.74      3.05 o 
  -6   5   3        0.32        5.52      3.22 o 
  -5   5   3      580.82      510.34     12.39 o 
  -4   5   3       46.49       75.82      6.69 o 
  -3   5   3      238.14      214.06     11.21 o 
  -2   5   3      222.58      215.56      7.99 o 
  -1   5   3      120.85      124.48      6.36 o 
   0   5   3      644.55      528.12     11.62 o 
   1   5   3     2313.51     2138.16     23.20 o 
   2   5   3     1407.09     1507.36     19.36 o 
   3   5   3     4081.63     4640.49     45.62 o 
   4   5   3     2066.17     1976.96     29.53 o 
   5   5   3       61.52       36.58      6.11 o 
   6   5   3      369.34      465.78     19.05 o 
   7   5   3     1385.65     1439.48     29.44 o 
   8   5   3      277.39      322.79     17.55 o 
   9   5   3     1015.39      883.26     27.29 o 
  10   5   3        7.51        7.65      6.58 o 
  11   5   3       21.20       29.61      8.30 o 
  12   5   3       29.64       37.67      9.70 o 
  13   5   3        7.01       -9.13      9.13 o 
  14   5   3       45.59       47.55     15.23 o 
  15   5   3        0.09      -13.81     13.81 o 
 -16   6   3        0.01       18.16     11.43 o 
 -15   6   3       36.72       19.22     11.93 o 
 -14   6   3        2.06        6.50      8.22 o 
 -13   6   3       12.97       27.36      9.34 o 
 -12   6   3      203.80      183.62     19.34 o 
 -11   6   3       10.35        3.87      8.07 o 
 -10   6   3       75.04      112.73     11.97 o 
  -9   6   3        0.21       -2.01      4.38 o 
  -8   6   3       34.88       24.34      4.22 o 
  -7   6   3        2.13        5.78      2.99 o 
  -6   6   3      388.08      412.69     12.76 o 
  -5   6   3      118.87      128.39      8.24 o 
  -4   6   3      162.94      226.38      9.51 o 
  -3   6   3     1974.73     2023.72     27.52 o 
  -2   6   3      750.34      780.71     15.03 o 
  -1   6   3     2067.28     2067.02     24.52 o 
   0   6   3     2152.73     2040.93     23.61 o 
   1   6   3     2062.39     2226.40     33.99 o 
   2   6   3      309.96      336.74      9.10 o 
   3   6   3      111.55      120.46      6.15 o 
   4   6   3      598.33      569.56     15.84 o 
   5   6   3       82.98      125.61     10.20 o 
   6   6   3        2.80        9.92      4.43 o 
   7   6   3        6.66        5.32      3.95 o 
   8   6   3      392.85      403.52     18.53 o 
   9   6   3        1.43        3.70      5.24 o 
  10   6   3      175.81      138.33     18.97 o 
  11   6   3        1.24       -2.46      8.14 o 
  12   6   3        7.50        0.12      9.02 o 
  13   6   3       77.91      106.44     21.88 o 
  14   6   3        2.97        9.35     14.68 o 
  15   6   3        0.62        1.36     13.25 o 
 -16   7   3       33.70       38.87     13.35 o 
 -15   7   3        1.22       20.05     11.05 o 
 -14   7   3        4.65       -6.76     15.44 o 
 -13   7   3        1.79       20.29     11.13 o 
 -12   7   3        8.50       -4.39      8.99 o 
 -11   7   3       81.99      108.87     12.68 o 
 -10   7   3        0.00        4.04      5.69 o 
  -9   7   3        1.60       10.15      5.17 o 
  -8   7   3      345.76      300.75     14.73 o 
  -7   7   3       86.37      113.95      8.63 o 
  -6   7   3       58.01       63.58      6.39 o 
  -5   7   3      218.62      248.25     11.86 o 
  -4   7   3       99.37       90.32      7.64 o 
  -3   7   3     1986.53     2077.84     31.36 o 
  -2   7   3      839.13      839.66     16.35 o 
  -1   7   3        7.73        2.71      2.66 o 
   0   7   3      228.41      204.58     11.66 o 
   1   7   3      686.25      650.32     17.24 o 
   2   7   3      740.94      668.81     18.88 o 
   3   7   3       14.03       13.44      3.92 o 
   4   7   3       79.45      118.84      8.81 o 
   5   7   3        4.39       10.25      5.37 o 
   6   7   3      285.57      231.97     16.88 o 
   7   7   3       13.95        9.36      6.08 o 
   8   7   3       37.57       48.00      8.70 o 
   9   7   3       89.38      106.40     13.00 o 
  10   7   3      215.55      215.17     21.99 o 
  11   7   3       21.79       42.64     12.35 o 
  12   7   3        0.98       -2.33     10.21 o 
  13   7   3       42.16       45.47     13.67 o 
  14   7   3       17.11       21.84     11.98 o 
 -16   8   3        6.20        6.30     13.52 o 
 -15   8   3       36.68        7.58     13.22 o 
 -14   8   3        8.42       -5.02     12.87 o 
 -13   8   3        8.96       13.53     12.90 o 
 -12   8   3       10.41        8.70     10.56 o 
 -11   8   3       97.37       90.74     13.43 o 
 -10   8   3      180.81      232.74     20.48 o 
  -9   8   3       74.81       65.18     11.20 o 
  -8   8   3      154.62      175.86     17.03 o 
  -7   8   3       27.37       20.13      4.51 o 
  -6   8   3        0.01        6.69      3.13 o 
  -5   8   3        0.24        8.21      3.07 o 
  -4   8   3        7.42       16.50      4.63 o 
  -3   8   3      526.42      648.06     15.25 o 
  -2   8   3      107.66       95.47      7.84 o 
  -1   8   3      133.11      197.79      8.87 o 
   0   8   3      821.01      811.98     22.18 o 
   1   8   3      553.58      525.03     16.10 o 
   2   8   3       39.39       70.95      8.31 o 
   3   8   3        2.05        2.99      4.54 o 
   4   8   3       39.91       65.70      9.35 o 
   5   8   3       75.39       92.54     11.07 o 
   6   8   3        3.37        1.94      5.66 o 
   7   8   3       26.92       27.43      7.46 o 
   8   8   3       14.41        4.27      6.19 o 
   9   8   3       47.06       33.74      8.60 o 
  10   8   3       51.22       52.57     12.03 o 
  11   8   3        2.01        6.01      8.46 o 
  12   8   3      108.64       92.84     17.87 o 
  13   8   3       16.79       -7.68     10.46 o 
  14   8   3        7.34       30.34     13.57 o 
 -15   9   3       33.56       21.33     14.66 o 
 -14   9   3        0.54       -7.12     17.63 o 
 -13   9   3        0.02        5.92      9.61 o 
 -12   9   3        0.01       -1.28      8.86 o 
 -11   9   3       13.88       13.68      7.66 o 
 -10   9   3      195.76      201.40     20.04 o 
  -9   9   3      189.19      224.46     20.35 o 
  -8   9   3       28.68       37.41     13.16 o 
  -7   9   3       23.26       20.25      5.75 o 
  -6   9   3        0.09        0.95      3.88 o 
  -5   9   3      235.17      274.91     16.80 o 
  -4   9   3       35.38       49.89      7.07 o 
  -3   9   3      284.87      300.68     11.86 o 
  -2   9   3      103.23      117.69      7.82 o 
  -1   9   3       25.84       27.89      5.19 o 
   0   9   3        8.43       11.20      4.09 o 
   1   9   3      170.77      182.08     12.58 o 
   2   9   3      121.31      173.41     12.00 o 
   3   9   3       45.79       64.76     10.57 o 
   4   9   3      278.70      281.72     18.72 o 
   5   9   3      352.47      335.85     20.45 o 
   6   9   3       29.27       24.45      7.64 o 
   7   9   3      159.22      171.42     16.22 o 
   8   9   3       48.09       64.85     12.00 o 
   9   9   3       14.45       13.66      8.37 o 
  10   9   3       31.47       20.48      9.47 o 
  11   9   3        6.12       34.86     11.60 o 
  12   9   3        5.39       16.73     10.63 o 
  13   9   3        1.02       34.73     12.14 o 
 -15  10   3       69.41       39.78     25.16 o 
 -14  10   3        1.65       18.34     21.22 o 
 -13  10   3        5.48       15.46     12.83 o 
 -12  10   3       92.30       66.04     14.59 o 
 -11  10   3       57.59       55.27     11.14 o 
 -10  10   3        2.22       16.78     17.99 o 
  -9  10   3       67.81       82.57     13.72 o 
  -8  10   3        1.75        4.73      8.83 o 
  -7  10   3       23.42       11.61      6.94 o 
  -6  10   3       54.74       49.08      7.89 o 
  -5  10   3      107.90      115.18     10.81 o 
  -4  10   3      621.01      609.59     19.41 o 
  -3  10   3       12.02       17.00      6.11 o 
  -2  10   3        9.85       10.37      5.61 o 
  -1  10   3       88.10      101.25      9.75 o 
   0  10   3      442.36      429.97     17.19 o 
   1  10   3      401.94      397.49     16.73 o 
   2  10   3       17.86       23.22      5.94 o 
   3  10   3       36.50       26.96      7.54 o 
   4  10   3        6.34       10.70      5.67 o 
   5  10   3      254.78      255.56     19.49 o 
   6  10   3       34.07       21.00      7.02 o 
   7  10   3       20.81       23.17     11.11 o 
   8  10   3        0.37        0.18      6.86 o 
   9  10   3        2.10        8.33      9.68 o 
  10  10   3       31.67       37.74     11.31 o 
  11  10   3      197.32      184.47     21.21 o 
  12  10   3        3.76       -8.15      8.41 o 
  13  10   3       23.72       32.57     13.49 o 
 -14  11   3        0.18       14.94     10.98 o 
 -13  11   3        6.55       22.37     10.90 o 
 -12  11   3        9.44       18.95     14.06 o 
 -11  11   3        0.86        4.92      9.63 o 
 -10  11   3      196.61      183.71     20.37 o 
  -9  11   3      182.31      211.74     21.33 o 
  -8  11   3       64.81       89.52     17.66 o 
  -7  11   3      120.28      124.35     13.58 o 
  -6  11   3      465.50      457.36     25.74 o 
  -5  11   3      111.95      100.58     14.31 o 
  -4  11   3       16.08       18.77      7.17 o 
  -3  11   3       42.24       40.55      8.65 o 
  -2  11   3      158.99      156.69     15.22 o 
  -1  11   3        2.16        0.42      5.95 o 
   0  11   3       98.85      154.33     16.18 o 
   1  11   3        3.07        1.02      5.05 o 
   2  11   3      607.95      551.91     22.77 o 
   3  11   3       35.82       40.47      8.88 o 
   4  11   3      594.45      537.21     24.69 o 
   5  11   3       54.03       72.01     10.97 o 
   6  11   3       72.39       64.79     10.93 o 
   7  11   3       30.39       22.96      8.13 o 
   8  11   3       62.27       39.24     10.43 o 
   9  11   3        7.79       16.67     12.60 o 
  10  11   3      139.87      150.93     18.95 o 
  11  11   3       29.41       18.18     10.35 o 
  12  11   3        0.65       15.99     11.40 o 
 -13  12   3        3.17       25.55     13.33 o 
 -12  12   3        0.06       21.88      9.71 o 
 -11  12   3        5.42       -7.36     14.75 o 
 -10  12   3        0.44       -5.50      9.40 o 
  -9  12   3       54.51       43.91      9.05 o 
  -8  12   3        5.62       -2.52     11.09 o 
  -7  12   3       39.86       32.64     11.03 o 
  -6  12   3        5.18       -5.13     10.95 o 
  -5  12   3       20.29       22.32      8.46 o 
  -4  12   3       47.84       50.06      9.57 o 
  -3  12   3        3.76       -0.73      8.28 o 
  -2  12   3      283.61      284.74     20.84 o 
  -1  12   3       52.08       66.73     11.04 o 
   0  12   3      225.28      164.79     16.41 o 
   1  12   3       94.14       88.52     14.41 o 
   2  12   3      183.85      169.86     19.31 o 
   3  12   3       11.95        4.66     10.95 o 
   4  12   3      773.48      756.67     29.08 o 
   5  12   3       72.90       53.37     16.96 o 
   6  12   3       65.56       97.04     13.08 o 
   7  12   3       90.03       64.77     12.48 o 
   8  12   3       56.65       76.78     11.72 o 
   9  12   3       77.48       73.71     13.82 o 
  10  12   3        4.23        3.77      9.08 o 
  11  12   3        6.07        2.45     10.11 o 
 -12  13   3        4.39       -4.74     12.17 o 
 -11  13   3        0.00       13.63     11.97 o 
 -10  13   3        5.21       17.69     13.16 o 
  -9  13   3        8.96        1.87     13.73 o 
  -8  13   3       37.73       18.62     11.68 o 
  -7  13   3        0.79       -3.10     10.20 o 
  -6  13   3        8.56       17.66      9.55 o 
  -5  13   3        0.00       -6.06      7.75 o 
  -4  13   3       32.90       35.38      9.59 o 
  -3  13   3        9.82       22.45      8.74 o 
  -2  13   3        0.01        5.64      7.11 o 
  -1  13   3       22.21       42.96      9.90 o 
   0  13   3       50.56       39.79     12.80 o 
   1  13   3      300.49      307.06     24.91 o 
   2  13   3      103.09       93.90     15.26 o 
   3  13   3        3.54       -5.32      7.82 o 
   4  13   3       14.31       13.69      9.99 o 
   5  13   3       22.08       38.35     14.71 o 
   6  13   3        0.54       11.58     10.02 o 
   7  13   3       81.92       59.66     10.38 o 
   8  13   3        1.68       28.41     28.23 o 
   9  13   3        0.00        7.05     13.39 o 
  10  13   3        0.12       -1.09      9.22 o 
 -11  14   3        0.03        2.86     11.77 o 
 -10  14   3        2.56        1.00     11.79 o 
  -9  14   3        0.06        4.10     15.61 o 
  -8  14   3        0.47       -6.17     14.95 o 
  -7  14   3        2.67       -8.00     13.02 o 
  -6  14   3       13.70        1.25      9.92 o 
  -5  14   3        6.10        8.23      8.84 o 
  -4  14   3        1.56        0.77      8.53 o 
  -3  14   3       18.70       24.56     10.66 o 
  -2  14   3       96.35       88.58     14.77 o 
  -1  14   3       36.40       56.10     15.48 o 
   0  14   3        4.92        7.82      9.30 o 
   1  14   3      260.06      274.30     24.99 o 
   2  14   3      182.13      148.24     19.44 o 
   3  14   3       28.63       27.06     13.86 o 
   4  14   3      222.82      201.70     21.91 o 
   5  14   3      136.61      114.50     17.37 o 
   6  14   3        0.00       -7.39      9.81 o 
   7  14   3        9.04      -13.37     20.23 o 
   8  14   3        6.88        8.23     12.32 o 
   9  14   3       14.90       10.49     14.57 o 
 -10  15   3       30.00       23.97     16.71 o 
  -9  15   3        2.13      -10.77     12.89 o 
  -8  15   3       13.07       -9.72     16.24 o 
  -7  15   3        0.31       -9.39     14.19 o 
  -6  15   3        4.63       -6.79      8.57 o 
  -5  15   3        1.35       30.83     10.15 o 
  -4  15   3        2.56        8.81      9.49 o 
  -3  15   3       48.11       49.42     12.52 o 
  -2  15   3      109.71      110.36     18.15 o 
  -1  15   3       15.20       32.89      9.51 o 
   0  15   3        0.07       -0.68      7.24 o 
   1  15   3        7.36       16.04     13.52 o 
   2  15   3        5.67       12.65      9.05 o 
   3  15   3        5.97       -7.61      7.61 o 
   4  15   3        0.28        8.23      9.78 o 
   5  15   3        4.21        6.99     10.07 o 
   6  15   3        2.19        8.71     10.22 o 
   7  15   3       11.32       18.00     12.29 o 
   8  15   3        7.58       -1.45     12.67 o 
  -8  16   3        0.08       15.88     14.85 o 
  -7  16   3        0.10        9.01     19.31 o 
  -6  16   3        0.59       -6.64     12.81 o 
  -5  16   3        0.10       -4.23     13.94 o 
  -4  16   3        1.29        7.35     10.06 o 
  -3  16   3        0.53       15.59     12.15 o 
  -2  16   3        2.42       11.14     12.61 o 
  -1  16   3       12.79       11.88      9.51 o 
   0  16   3        3.76       -4.40      7.78 o 
   1  16   3        1.14       -6.92      8.29 o 
   2  16   3        3.41       -0.69      9.89 o 
   3  16   3        0.90       -1.08      8.07 o 
   4  16   3        0.02       -3.72     10.99 o 
   5  16   3       23.70       36.76     12.98 o 
   6  16   3        0.37       14.27     11.74 o 
   7  16   3        0.23       54.67     25.34 o 
  -6  17   3        4.95       11.12     14.40 o 
  -5  17   3        1.80        0.50     10.56 o 
  -4  17   3        5.32       14.77     10.82 o 
  -3  17   3        2.64       -8.80     15.97 o 
  -2  17   3        1.56        0.93     11.90 o 
  -1  17   3        1.93       -1.37      9.00 o 
   0  17   3        7.31       10.57     16.05 o 
   1  17   3        0.74       14.17     15.62 o 
   2  17   3        0.34       14.94      9.89 o 
   3  17   3        6.97      -11.81     17.05 o 
   4  17   3        1.48        9.77      9.82 o 
   5  17   3        0.66        4.14     11.87 o 
  -3  18   3        1.72       11.64     11.35 o 
  -2  18   3        0.86       -6.96     15.38 o 
  -1  18   3        1.68        0.28     12.05 o 
   0  18   3        0.23        7.13     10.76 o 
   1  18   3        1.21        8.70     11.42 o 
 -18   0   4        9.91        0.42     19.41 o 
 -16   0   4        3.48       -1.00     32.15 o 
 -14   0   4      235.05      188.16     26.01 o 
 -12   0   4       66.18       80.06     15.21 o 
 -10   0   4       11.39       11.84      8.61 o 
  -8   0   4     4918.69     4653.91     94.84 o 
  -6   0   4     1507.84     1569.98     38.05 o 
  -4   0   4       32.57       45.40      6.58 o 
  -2   0   4     5856.75     6117.17     58.30 o 
   0   0   4     5793.06     6051.74     70.53 o 
   2   0   4     9564.13     8997.64     84.59 o 
   4   0   4       38.70       49.61      9.15 o 
   6   0   4      203.74      215.54     17.03 o 
   8   0   4       10.14        6.68      6.36 o 
  10   0   4      105.39      108.86     19.56 o 
  12   0   4       25.88       27.23     31.05 o 
  14   0   4        6.12        5.43     18.18 o 
 -18   1   4        6.93        0.63     10.40 o 
 -17   1   4        0.34       17.68     11.19 o 
 -16   1   4       11.90       32.56     17.48 o 
 -15   1   4       27.60       27.17      9.35 o 
 -14   1   4        6.73       16.74      9.10 o 
 -13   1   4      146.77      142.96     15.47 o 
 -12   1   4      196.78      233.96     17.85 o 
 -11   1   4       20.72       56.93      9.57 o 
 -10   1   4       21.41       13.42      6.29 o 
  -9   1   4      309.20      332.92     13.85 o 
  -8   1   4     6032.31     5799.43     55.14 o 
  -7   1   4     3186.39     2980.65     34.96 o 
  -6   1   4      944.59      860.99     16.73 o 
  -5   1   4     2841.47     2681.03     29.54 o 
  -4   1   4    15427.55    15105.55    149.07 o 
  -3   1   4     3331.92     3237.74     27.89 o 
  -2   1   4     4755.56     4658.83     33.81 o 
  -1   1   4     1476.31     1459.33     17.96 o 
   0   1   4     7760.18     7235.88     49.74 o 
   1   1   4      293.04      258.85      8.14 o 
   2   1   4     1943.96     1871.20     22.35 o 
   3   1   4      663.10      580.02     14.99 o 
   4   1   4        3.57        6.22      3.29 o 
   5   1   4      192.87      174.10     10.45 o 
   6   1   4      118.89      130.44      9.60 o 
   7   1   4        8.31        8.79      4.72 o 
   8   1   4       64.95       85.99      9.85 o 
   9   1   4        1.58        7.91      5.39 o 
  10   1   4       61.79       84.10     10.92 o 
  11   1   4      183.39      190.52     22.18 o 
  12   1   4       41.61       36.08     14.14 o 
  13   1   4      156.08      171.64     22.33 o 
  14   1   4       18.68       44.57     13.48 o 
  15   1   4        0.45        9.06     11.80 o 
 -17   2   4        0.86      -10.09     10.09 o 
 -16   2   4       31.30       46.43     11.68 o 
 -15   2   4       16.90       13.63      9.20 o 
 -14   2   4       20.87       15.40      8.38 o 
 -13   2   4        0.16        0.25      7.81 o 
 -12   2   4        6.96        0.38      6.09 o 
 -11   2   4       64.19       55.43      9.13 o 
 -10   2   4      365.78      423.89     20.49 o 
  -9   2   4      765.80      850.40     28.59 o 
  -8   2   4       97.22      131.02     10.44 o 
  -7   2   4      399.90      430.96     12.94 o 
  -6   2   4     1437.67     1393.50     22.60 o 
  -5   2   4     1419.45     1327.11     20.77 o 
  -4   2   4     5613.40     5041.36     62.40 o 
  -3   2   4        1.34        5.31      2.89 o 
  -2   2   4      637.91      630.80     11.92 o 
  -1   2   4      920.32      875.32     13.70 o 
   0   2   4     2055.34     2203.29     23.25 o 
   1   2   4      822.05      835.63     13.91 o 
   2   2   4     1530.35     1547.43     20.33 o 
   3   2   4     1755.60     1872.52     23.84 o 
   4   2   4       15.24        6.51      3.63 o 
   5   2   4       37.27       27.57      5.31 o 
   6   2   4      350.75      367.84     14.21 o 
   7   2   4      867.67      792.50     20.85 o 
   8   2   4      445.05      447.40     25.12 o 
   9   2   4       24.58       30.74      6.83 o 
  10   2   4        8.67        4.14      5.93 o 
  11   2   4      152.55      165.87     20.67 o 
  12   2   4       17.11       14.19      9.56 o 
  13   2   4      371.77      392.75     36.49 o 
  14   2   4       67.50       45.08     26.12 o 
  15   2   4       46.62       39.49     18.33 o 
 -17   3   4        7.20       13.92     11.20 o 
 -16   3   4        6.29        9.68      9.52 o 
 -15   3   4       15.34        9.10      9.04 o 
 -14   3   4       51.87       54.39     12.10 o 
 -13   3   4      392.93      373.38     27.44 o 
 -12   3   4        0.61        2.25      6.31 o 
 -11   3   4      185.69      184.36     15.76 o 
 -10   3   4      262.55      308.11     18.77 o 
  -9   3   4        0.00        6.54      3.79 o 
  -8   3   4        6.86        3.20      3.68 o 
  -7   3   4       34.71       34.65      5.37 o 
  -6   3   4     1669.56     1821.61     26.83 o 
  -5   3   4       46.99       52.24      4.79 o 
  -4   3   4      156.37      128.42      6.64 o 
  -3   3   4     7031.07     6937.68     52.39 o 
  -2   3   4      304.37      336.81     14.79 o 
  -1   3   4      458.77      448.94     11.23 o 
   0   3   4       43.60       44.80      4.52 o 
   1   3   4     1449.28     1517.28     19.20 o 
   2   3   4     4583.25     4677.87     60.71 o 
   3   3   4     4347.85     4392.31     39.26 o 
   4   3   4      164.48      148.76      8.94 o 
   5   3   4      230.40      260.46     10.79 o 
   6   3   4      915.86      898.09     19.10 o 
   7   3   4       86.31       94.46      9.77 o 
   8   3   4        7.96        4.09      5.09 o 
   9   3   4      333.02      293.20     18.37 o 
  10   3   4      282.99      363.54     23.67 o 
  11   3   4        1.25       13.03      8.40 o 
  12   3   4        8.60       11.67      7.64 o 
  13   3   4       23.03       33.20     12.51 o 
  14   3   4       48.53       64.86     15.61 o 
  15   3   4       32.88       47.78     14.89 o 
 -17   4   4       32.98       26.97     12.06 o 
 -16   4   4        1.20        7.67     19.17 o 
 -15   4   4       71.32       74.15     15.24 o 
 -14   4   4        0.03        7.09      8.54 o 
 -13   4   4       53.51       83.47     13.27 o 
 -12   4   4       11.49        3.30      6.75 o 
 -11   4   4      128.89      116.48     12.85 o 
 -10   4   4      155.89      209.99     13.50 o 
  -9   4   4       45.98       69.05      8.41 o 
  -8   4   4      625.34      574.03     17.33 o 
  -7   4   4      158.26      145.91      7.47 o 
  -6   4   4      763.37      707.26     14.51 o 
  -5   4   4      436.46      439.15     11.18 o 
  -4   4   4       48.89       49.84      4.81 o 
  -3   4   4      294.04      315.80     12.39 o 
  -2   4   4      396.82      395.20     11.58 o 
  -1   4   4        1.23        4.52      2.34 o 
   0   4   4       15.07        9.61      3.14 o 
   1   4   4      387.27      350.83      9.56 o 
   2   4   4      455.75      463.76     11.29 o 
   3   4   4       16.00       20.32      4.64 o 
   4   4   4     1991.62     1957.87     32.46 o 
   5   4   4       32.02       22.82      5.54 o 
   6   4   4       14.00       17.28      5.49 o 
   7   4   4       60.84       42.61      7.36 o 
   8   4   4      195.97      221.01     19.44 o 
   9   4   4      118.38      115.82     12.25 o 
  10   4   4        1.65       -4.67      5.86 o 
  11   4   4       25.73       27.31     10.55 o 
  12   4   4        0.21        6.97      7.96 o 
  13   4   4       96.57       69.23     16.17 o 
  14   4   4        0.52       10.29     13.52 o 
  15   4   4        4.11      -12.57     27.87 o 
 -17   5   4        0.09       -8.52      8.52 o 
 -16   5   4        3.52       -3.13      8.29 o 
 -15   5   4       82.62       75.89     13.80 o 
 -14   5   4        5.31       18.61     11.53 o 
 -13   5   4      162.20      172.09     18.73 o 
 -12   5   4        0.62        5.50      7.50 o 
 -11   5   4       72.50       64.69     10.91 o 
 -10   5   4       21.71       34.75      6.61 o 
  -9   5   4      175.26      220.73     14.63 o 
  -8   5   4       59.11       65.37      6.04 o 
  -7   5   4      277.42      302.67     11.39 o 
  -6   5   4       32.41       39.03      4.79 o 
  -5   5   4     1449.64     1238.31     19.96 o 
  -4   5   4      551.07      546.05     14.24 o 
  -3   5   4      999.64     1087.83     19.14 o 
  -2   5   4     1302.87     1200.85     30.34 o 
  -1   5   4       18.86       18.01      5.45 o 
   0   5   4        0.80       -0.24      2.54 o 
   1   5   4      114.25      119.19      7.40 o 
   2   5   4      260.53      270.41      9.17 o 
   3   5   4       26.77       32.61      5.51 o 
   4   5   4     2057.70     2035.11     31.49 o 
   5   5   4      476.50      423.21     16.49 o 
   6   5   4       78.25      103.53     10.09 o 
   7   5   4        0.68       -4.23      4.23 o 
   8   5   4        7.66        4.91      6.17 o 
   9   5   4       23.92       28.45      7.51 o 
  10   5   4      258.24      266.60     20.56 o 
  11   5   4       37.20       44.63      9.58 o 
  12   5   4       60.54       64.55     13.92 o 
  13   5   4        0.05       -2.73     10.72 o 
  14   5   4        0.67       -3.04     12.86 o 
 -17   6   4       17.19       35.28     13.51 o 
 -16   6   4        1.32        5.04     11.36 o 
 -15   6   4       35.00       42.44     13.37 o 
 -14   6   4       28.91       29.12      9.81 o 
 -13   6   4       40.57       31.01     10.13 o 
 -12   6   4       70.38       85.56     13.59 o 
 -11   6   4       28.91       23.92      8.67 o 
 -10   6   4       31.04       35.26      7.29 o 
  -9   6   4      239.48      294.37     15.50 o 
  -8   6   4       19.71       36.01      5.88 o 
  -7   6   4       30.31       63.94      6.39 o 
  -6   6   4      102.44      117.41      8.21 o 
  -5   6   4      513.43      493.29     14.58 o 
  -4   6   4      226.61      229.54     10.09 o 
  -3   6   4      201.70      202.87      8.90 o 
  -2   6   4     3365.48     3616.62     36.20 o 
  -1   6   4      172.89      195.67      8.64 o 
   0   6   4      338.34      340.89     10.71 o 
   1   6   4      683.24      715.31     13.79 o 
   2   6   4     2893.42     3224.50     36.82 o 
   3   6   4      295.40      327.43     13.15 o 
   4   6   4      422.41      398.88     15.10 o 
   5   6   4        2.22        0.30      3.84 o 
   6   6   4       92.77      100.12     10.27 o 
   7   6   4       57.98       62.56      8.51 o 
   8   6   4      250.08      270.76     18.70 o 
   9   6   4        1.32       -4.49      6.97 o 
  10   6   4        1.07        7.14      8.84 o 
  11   6   4        2.19        2.22      8.15 o 
  12   6   4       48.30       32.15     11.59 o 
  13   6   4       14.37       44.89     18.62 o 
  14   6   4        0.02       13.68     12.41 o 
 -16   7   4       35.58       70.55     16.29 o 
 -15   7   4       71.44      105.92     19.22 o 
 -14   7   4        0.05        4.58     11.00 o 
 -13   7   4      177.01      144.06     20.22 o 
 -12   7   4        5.84       12.75      8.84 o 
 -11   7   4        9.02       24.49      6.91 o 
 -10   7   4        2.86       14.95      5.75 o 
  -9   7   4        8.95       13.36      5.39 o 
  -8   7   4       12.19       24.42      5.46 o 
  -7   7   4       32.55       25.18      4.64 o 
  -6   7   4      819.34      768.24     17.65 o 
  -5   7   4       30.64       32.10      4.82 o 
  -4   7   4       42.22       62.79      6.66 o 
  -3   7   4      402.38      465.61     12.89 o 
  -2   7   4      747.19      844.54     16.93 o 
  -1   7   4       82.05       83.80      6.30 o 
   0   7   4        6.89       28.46      3.68 o 
   1   7   4     2722.92     2715.98     31.76 o 
   2   7   4       44.10       40.65      4.33 o 
   3   7   4     1380.44     1394.59     23.92 o 
   4   7   4       44.18       61.11      9.21 o 
   5   7   4        5.08        1.87      6.82 o 
   6   7   4       78.57       89.39     11.43 o 
   7   7   4        0.05        2.15      5.74 o 
   8   7   4       29.82       20.39      8.81 o 
   9   7   4      309.69      309.80     22.15 o 
  10   7   4        0.65       25.45     10.72 o 
  11   7   4       12.27       15.74     10.29 o 
  12   7   4        0.01       13.03     13.20 o 
  13   7   4       48.95       70.49     14.74 o 
  14   7   4        1.99        9.58     15.76 o 
 -16   8   4        8.78       15.47     12.92 o 
 -15   8   4        3.43       18.28     11.05 o 
 -14   8   4       20.16       35.06     11.54 o 
 -13   8   4       92.01      109.73     18.24 o 
 -12   8   4       95.47       81.67     15.40 o 
 -11   8   4       15.70       23.50      7.95 o 
 -10   8   4       19.67       25.55      7.79 o 
  -9   8   4      312.07      318.02     22.69 o 
  -8   8   4       32.98       34.84      6.98 o 
  -7   8   4        1.41        7.87      3.71 o 
  -6   8   4        0.12        3.36      3.03 o 
  -5   8   4      143.35      133.55      9.27 o 
  -4   8   4      398.32      386.81     12.90 o 
  -3   8   4       19.01       20.68      4.18 o 
  -2   8   4       17.45       30.68      4.32 o 
  -1   8   4        9.82       35.03      4.48 o 
   0   8   4       34.85       30.74      6.04 o 
   1   8   4      761.17      759.52     21.81 o 
   2   8   4       43.10       77.22      7.98 o 
   3   8   4       37.58       55.94      8.83 o 
   4   8   4      241.60      246.66     17.27 o 
   5   8   4       75.23       88.38     11.38 o 
   6   8   4        4.14       10.40      6.06 o 
   7   8   4        0.33        5.25      6.96 o 
   8   8   4        4.83       10.12      6.81 o 
   9   8   4      166.63      175.49     19.33 o 
  10   8   4       13.61       20.85      9.14 o 
  11   8   4       11.53       -5.53      8.39 o 
  12   8   4        0.01        9.90     17.10 o 
  13   8   4        1.27       23.49     12.98 o 
 -15   9   4        4.42       31.57     12.51 o 
 -14   9   4        2.90       12.45     11.59 o 
 -13   9   4       56.05       62.39     15.67 o 
 -12   9   4        2.89       27.48     13.17 o 
 -11   9   4       18.70       41.57     12.65 o 
 -10   9   4       48.60       34.36     11.24 o 
  -9   9   4      303.59      284.70     22.64 o 
  -8   9   4      212.41      200.50     19.07 o 
  -7   9   4       27.02       23.41      7.41 o 
  -6   9   4       15.64        8.05      4.86 o 
  -5   9   4      236.88      232.08     12.21 o 
  -4   9   4       91.84      102.76      8.26 o 
  -3   9   4       20.94       48.12      5.72 o 
  -2   9   4       67.98       89.49      7.11 o 
  -1   9   4       94.64      134.00     11.20 o 
   0   9   4       62.49       75.09      8.45 o 
   1   9   4       75.87       69.04      8.28 o 
   2   9   4       17.30       13.88      5.41 o 
   3   9   4        5.44        0.23      5.77 o 
   4   9   4      112.30      103.09     12.20 o 
   5   9   4      171.21      248.91     18.75 o 
   6   9   4        0.36       13.81      6.78 o 
   7   9   4        3.34       17.47      7.51 o 
   8   9   4      109.97      101.52     13.35 o 
   9   9   4      212.72      213.38     21.83 o 
  10   9   4       54.62       36.36      9.94 o 
  11   9   4       96.85      113.18     17.29 o 
  12   9   4       12.18       18.08     11.34 o 
  13   9   4       53.82       73.38     17.04 o 
 -15  10   4       33.03       41.92     15.11 o 
 -14  10   4       10.19       -9.41      9.41 o 
 -13  10   4       14.21        9.38     10.19 o 
 -12  10   4      101.30       93.16     16.80 o 
 -11  10   4      158.11      192.10     20.34 o 
 -10  10   4       26.10       40.97     11.52 o 
  -9  10   4       78.01       99.73     14.69 o 
  -8  10   4       11.26       11.98      7.01 o 
  -7  10   4       15.04       23.97      6.92 o 
  -6  10   4        2.56        8.68      4.93 o 
  -5  10   4      127.86      138.70     11.63 o 
  -4  10   4       23.10       26.03      5.37 o 
  -3  10   4       14.40       18.56      6.10 o 
  -2  10   4      225.49      203.67     13.32 o 
  -1  10   4       23.11       23.95      5.67 o 
   0  10   4      129.00      140.40     11.60 o 
   1  10   4        5.30        6.25      4.27 o 
   2  10   4       56.82       43.80      8.25 o 
   3  10   4      384.03      360.63     24.47 o 
   4  10   4       26.42       36.78      8.81 o 
   5  10   4        6.06        9.24      6.24 o 
   6  10   4        2.31        8.28      8.61 o 
   7  10   4      443.71      419.88     25.84 o 
   8  10   4        0.10       -3.37      6.95 o 
   9  10   4      383.47      317.65     26.07 o 
  10  10   4        5.52       26.29     12.82 o 
  11  10   4        0.08       -7.49      8.93 o 
  12  10   4        4.97        4.17     10.76 o 
 -14  11   4       19.49       20.93     11.79 o 
 -13  11   4        1.81       13.00     10.98 o 
 -12  11   4      126.97      126.34     19.53 o 
 -11  11   4       28.00       28.46     11.13 o 
 -10  11   4       60.68       54.85     14.97 o 
  -9  11   4        5.62        5.30      8.70 o 
  -8  11   4      187.53      211.06     24.12 o 
  -7  11   4       34.82       35.77      8.05 o 
  -6  11   4       29.03       33.16     11.30 o 
  -5  11   4       44.85       24.43      9.05 o 
  -4  11   4        6.23        3.17      6.05 o 
  -3  11   4      144.18      158.96     15.44 o 
  -2  11   4       75.46       67.84     11.31 o 
  -1  11   4      446.60      464.43     23.37 o 
   0  11   4        0.00        5.57      5.01 o 
   1  11   4        8.08        3.27      8.94 o 
   2  11   4        3.00        7.93      6.44 o 
   3  11   4       93.53      113.54     14.46 o 
   4  11   4       34.16       26.66     10.15 o 
   5  11   4       82.34       90.59     12.30 o 
   6  11   4        1.54       19.07      7.68 o 
   7  11   4       37.47       42.06      9.63 o 
   8  11   4        1.17       -7.50      7.50 o 
   9  11   4       76.15       60.40     12.76 o 
  10  11   4        5.06       13.77      9.95 o 
  11  11   4       29.66       34.24     12.30 o 
  12  11   4       13.88        7.13     16.10 o 
 -13  12   4        0.72       19.34     11.71 o 
 -12  12   4        0.34       23.01     11.99 o 
 -11  12   4        9.73       25.40     10.25 o 
 -10  12   4       29.69       33.84     10.59 o 
  -9  12   4        0.25        0.96      9.67 o 
  -8  12   4       46.14       66.32     14.88 o 
  -7  12   4        0.57       -5.86      7.67 o 
  -6  12   4        0.61        2.87      7.90 o 
  -5  12   4      138.35      178.11     19.40 o 
  -4  12   4        7.90        9.91      7.12 o 
  -3  12   4      601.30      559.59     27.62 o 
  -2  12   4       24.66       22.79      8.65 o 
  -1  12   4       20.25       33.99      8.99 o 
   0  12   4       13.23       21.42      9.29 o 
   1  12   4       81.18      119.06     16.22 o 
   2  12   4      160.60      129.26     16.49 o 
   3  12   4      429.41      396.12     23.77 o 
   4  12   4        0.01        6.28      6.87 o 
   5  12   4        1.60        0.12      8.14 o 
   6  12   4       28.74        3.11      7.53 o 
   7  12   4        3.11       18.12      9.56 o 
   8  12   4        0.11        6.00      9.48 o 
   9  12   4       33.19       22.36     11.32 o 
  10  12   4        0.45       10.79     10.73 o 
  11  12   4       10.28       11.50     16.88 o 
 -12  13   4       11.39       19.15     12.97 o 
 -11  13   4        1.61       -0.33     12.91 o 
 -10  13   4        0.12       -5.96     13.52 o 
  -9  13   4       13.45       14.97     13.08 o 
  -8  13   4       21.69       38.44     13.26 o 
  -7  13   4       21.51        7.95     12.36 o 
  -6  13   4       12.66       13.28      8.92 o 
  -5  13   4       29.56       26.88     12.39 o 
  -4  13   4       11.27       43.96     11.46 o 
  -3  13   4      691.08      691.48     30.60 o 
  -2  13   4       54.58       39.50     10.55 o 
  -1  13   4        5.67        9.85      8.13 o 
   0  13   4       64.31       78.98     13.98 o 
   1  13   4      564.35      509.83     32.55 o 
   2  13   4        6.63        7.72      8.25 o 
   3  13   4      354.61      255.22     23.41 o 
   4  13   4       13.65       26.78     15.47 o 
   5  13   4       44.02       39.45     14.08 o 
   6  13   4        0.88        1.62      8.82 o 
   7  13   4       19.79       15.61      8.24 o 
   8  13   4        0.72        5.77      9.27 o 
   9  13   4        0.59       -8.60      8.60 o 
  10  13   4       11.74       22.65     10.92 o 
 -11  14   4       33.07       31.56     14.34 o 
 -10  14   4        0.89        3.96     11.17 o 
  -9  14   4        1.24      -11.05     11.05 o 
  -8  14   4        4.14       14.17     11.43 o 
  -7  14   4        0.08       24.73     13.63 o 
  -6  14   4        6.78       27.10     10.48 o 
  -5  14   4        6.12       15.60      8.30 o 
  -4  14   4       16.72       22.53     10.41 o 
  -3  14   4        6.05       -1.73      9.69 o 
  -2  14   4        2.45        8.05     10.44 o 
  -1  14   4       78.56       95.50     15.06 o 
   0  14   4       52.77       46.04     12.12 o 
   1  14   4       63.71       79.90     13.41 o 
   2  14   4       58.51       51.08     11.17 o 
   3  14   4      100.26      106.17     15.88 o 
   4  14   4        2.49        0.00      8.11 o 
   5  14   4        2.11        9.08      9.21 o 
   6  14   4       29.70       10.49     10.43 o 
   7  14   4        4.80        8.91      9.58 o 
   8  14   4        0.07       -0.25     12.20 o 
   9  14   4        3.00       18.43     15.15 o 
 -10  15   4        0.00       10.85     13.78 o 
  -9  15   4        4.89        2.15     16.84 o 
  -8  15   4        2.40        8.59     12.00 o 
  -7  15   4        1.20       14.30     11.92 o 
  -6  15   4        0.00       -0.28      9.43 o 
  -5  15   4       47.53       45.99     12.00 o 
  -4  15   4        3.89       -1.55      8.73 o 
  -3  15   4        0.05        2.78      9.16 o 
  -2  15   4        1.52        8.02      9.98 o 
  -1  15   4        7.95       13.44      8.79 o 
   0  15   4        2.53       18.78      9.28 o 
   1  15   4        0.60       -6.83      8.02 o 
   2  15   4       23.73        9.40      8.73 o 
   3  15   4        1.07       -8.56     10.31 o 
   4  15   4       20.20       24.18     10.72 o 
   5  15   4        0.53       -3.48      8.69 o 
   6  15   4        0.02       17.50     11.10 o 
   7  15   4        9.90       18.10     12.88 o 
   8  15   4       10.44       10.79     12.04 o 
  -8  16   4        6.38       11.52     13.18 o 
  -7  16   4        0.20      -11.78     11.78 o 
  -6  16   4        1.38        3.47     12.61 o 
  -5  16   4        0.03       -8.39      8.39 o 
  -4  16   4        3.21        2.45      9.49 o 
  -3  16   4       14.91        5.64     12.23 o 
  -2  16   4       31.77       24.07     14.16 o 
  -1  16   4        4.17        0.25      9.10 o 
   0  16   4        6.81       16.03      9.58 o 
   1  16   4       12.40       25.23     10.52 o 
   2  16   4        3.75       15.30      9.44 o 
   3  16   4        8.42       -1.99      9.59 o 
   4  16   4        0.48       24.51     12.21 o 
   5  16   4        0.97       -4.66      9.42 o 
   6  16   4       28.98       24.47     13.40 o 
  -6  17   4        3.98       10.74     12.93 o 
  -5  17   4        0.95       -6.49     14.23 o 
  -4  17   4        0.89        2.58     12.03 o 
  -3  17   4        0.40        4.32     11.70 o 
  -2  17   4        0.00      -14.62     14.62 o 
  -1  17   4        0.03        8.84     10.65 o 
   0  17   4       17.18       37.88     12.13 o 
   1  17   4        1.83       -8.90      8.90 o 
   2  17   4        1.78       -4.94     10.55 o 
   3  17   4       18.55       24.85     10.18 o 
   4  17   4        4.90       22.48     11.57 o 
  -1  18   4        1.61       17.09     11.26 o 
 -17   0   5        1.88      -12.49     12.49 o 
 -15   0   5       14.63       18.96     18.22 o 
 -13   0   5      510.22      508.36     38.48 o 
 -11   0   5        0.53       -0.64      7.41 o 
  -9   0   5      121.66      108.78     21.20 o 
  -7   0   5     3099.99     3123.90     61.05 o 
  -5   0   5       18.24       14.17      4.05 o 
  -3   0   5     1772.87     1734.24     28.74 o 
  -1   0   5      439.50      383.42     16.94 o 
   1   0   5        2.08        4.88      4.19 o 
   3   0   5     2258.67     2372.73     41.04 o 
   5   0   5       31.68       33.10      8.02 o 
   7   0   5      890.07      857.42     30.44 o 
   9   0   5      635.19      660.79     57.12 o 
  11   0   5       98.51       82.85     42.32 o 
  13   0   5        8.69       19.79     24.45 o 
  15   0   5        2.57       28.81     18.24 o 
 -18   1   5        1.75       13.46     21.16 o 
 -17   1   5        0.86       -5.91      9.43 o 
 -16   1   5        0.68       -0.45      8.19 o 
 -15   1   5       36.72       32.87     10.51 o 
 -14   1   5       49.06       68.85     12.35 o 
 -13   1   5      209.68      210.32     18.14 o 
 -12   1   5       29.12       49.67      9.80 o 
 -11   1   5       12.38        9.73      8.39 o 
 -10   1   5       82.54       87.64     10.58 o 
  -9   1   5     5392.89     5063.33     68.78 o 
  -8   1   5      435.21      427.52     13.22 o 
  -7   1   5       32.85       36.21      5.06 o 
  -6   1   5      157.08      167.68      8.79 o 
  -5   1   5        4.95        5.30      2.38 o 
  -4   1   5     1614.88     1550.27     22.94 o 
  -3   1   5     6518.15     5995.37     43.38 o 
  -2   1   5        6.49        6.26      2.93 o 
  -1   1   5      541.55      509.02     11.06 o 
   0   1   5     1067.97     1048.01     14.87 o 
   1   1   5        2.32        0.64      2.98 o 
   2   1   5     4757.28     4834.49     41.50 o 
   3   1   5     3012.77     2964.54     35.03 o 
   4   1   5      317.81      311.78     12.67 o 
   5   1   5     1001.55      987.51     25.66 o 
   6   1   5       27.13       13.83      5.12 o 
   7   1   5       17.94       25.87      5.84 o 
   8   1   5      149.43      150.98     13.15 o 
   9   1   5      125.55      150.51     14.36 o 
  10   1   5       59.51       37.68      9.93 o 
  11   1   5      449.52      440.55     29.55 o 
  12   1   5        3.89        9.72     10.04 o 
  13   1   5       28.27       48.39     13.41 o 
  14   1   5        1.49       15.30     12.03 o 
  15   1   5       81.81       84.69     17.61 o 
 -18   2   5       22.41        8.09     12.33 o 
 -17   2   5        9.59      -10.81     10.81 o 
 -16   2   5        0.01       -3.79      9.29 o 
 -15   2   5       24.39       24.52     10.24 o 
 -14   2   5      174.82      148.34     18.25 o 
 -13   2   5      235.84      226.21     20.53 o 
 -12   2   5      148.18      137.46     14.09 o 
 -11   2   5        8.35       -2.88      5.85 o 
 -10   2   5      125.31      120.05     12.16 o 
  -9   2   5     1273.18     1187.16     24.00 o 
  -8   2   5       48.48       35.63      5.66 o 
  -7   2   5      346.35      327.21     13.14 o 
  -6   2   5      646.24      595.59     14.92 o 
  -5   2   5     1560.24     1478.12     22.03 o 
  -4   2   5      246.78      226.52      8.95 o 
  -3   2   5       26.94       21.33      3.82 o 
  -2   2   5      831.79      784.43     13.19 o 
  -1   2   5     6533.22     6131.15     56.79 o 
   0   2   5     2759.31     2744.42     26.77 o 
   1   2   5       20.60       33.64      4.50 o 
   2   2   5       34.40       26.59      4.60 o 
   3   2   5     3577.71     3588.40     36.69 o 
   4   2   5       68.14       62.53      6.63 o 
   5   2   5     2236.15     2223.48     30.84 o 
   6   2   5      998.58      997.24     21.37 o 
   7   2   5       36.83       45.10      7.09 o 
   8   2   5      218.06      216.22     17.29 o 
   9   2   5      126.07      168.50     15.23 o 
  10   2   5       33.82       26.32      7.35 o 
  11   2   5       20.85       31.51     10.38 o 
  12   2   5       64.06       69.17     14.25 o 
  13   2   5        1.41       13.93     10.64 o 
  14   2   5        1.47       -7.03      9.33 o 
  15   2   5        9.35       -4.31     11.86 o 
 -17   3   5        2.66        3.12     11.26 o 
 -16   3   5        0.61        4.94      8.32 o 
 -15   3   5       29.36       21.96     12.00 o 
 -14   3   5       63.53       73.72     13.55 o 
 -13   3   5       57.96       51.47     11.41 o 
 -12   3   5        0.00       15.16      7.17 o 
 -11   3   5        9.69       12.03      6.06 o 
 -10   3   5      125.49      154.28     13.81 o 
  -9   3   5      465.19      520.70     16.69 o 
  -8   3   5      298.75      357.45     14.91 o 
  -7   3   5      937.02     1037.31     21.11 o 
  -6   3   5       25.46       26.73      4.20 o 
  -5   3   5       10.08       14.69      3.25 o 
  -4   3   5      271.86      219.33      8.92 o 
  -3   3   5      467.15      449.09     11.39 o 
  -2   3   5      357.29      326.52      9.86 o 
  -1   3   5       22.08       25.36      4.25 o 
   0   3   5     1309.33     1330.80     18.42 o 
   1   3   5        1.39        1.27      2.95 o 
   2   3   5      128.30      128.05      8.38 o 
   3   3   5      129.81      220.70      9.81 o 
   4   3   5     1391.91     1327.18     21.92 o 
   5   3   5     1745.59     1648.97     26.01 o 
   6   3   5      206.48      235.92     15.09 o 
   7   3   5      337.83      357.21     18.74 o 
   8   3   5        2.67       12.53      6.40 o 
   9   3   5       47.36       43.04      8.25 o 
  10   3   5      320.36      274.28     18.82 o 
  11   3   5      145.89      142.53     17.48 o 
  12   3   5      324.50      279.88     27.20 o 
  13   3   5        2.41        8.37     16.45 o 
  14   3   5       59.24       65.80     15.03 o 
 -17   4   5        3.75       -1.32     10.37 o 
 -16   4   5        0.05       -6.54     13.55 o 
 -15   4   5       56.23       89.77     14.55 o 
 -14   4   5      393.83      376.40     28.30 o 
 -13   4   5       76.45       52.26     11.98 o 
 -12   4   5      187.65      171.57     18.29 o 
 -11   4   5       51.41       37.74      8.56 o 
 -10   4   5      254.43      231.83     14.31 o 
  -9   4   5       19.66       32.21      5.62 o 
  -8   4   5       36.34       16.22      4.43 o 
  -7   4   5      631.29      609.29     14.79 o 
  -6   4   5      121.57      151.56      8.09 o 
  -5   4   5        2.73       17.65      3.39 o 
  -4   4   5       12.45       17.35      4.30 o 
  -3   4   5       87.52       75.28      6.52 o 
  -2   4   5     1236.28     1343.02     20.34 o 
  -1   4   5       46.16       75.70      6.14 o 
   0   4   5       30.34       49.70      5.12 o 
   1   4   5     1261.49     1156.73     18.17 o 
   2   4   5     2412.27     2301.55     27.35 o 
   3   4   5      664.52      629.56     14.01 o 
   4   4   5       91.18       87.49      6.58 o 
   5   4   5      178.21      171.67     12.53 o 
   6   4   5        0.92        2.36      4.86 o 
   7   4   5      535.46      517.71     20.55 o 
   8   4   5        2.22       -5.16      5.87 o 
   9   4   5      113.42      128.56     14.27 o 
  10   4   5       37.42       23.58      8.69 o 
  11   4   5       74.84      100.94     13.97 o 
  12   4   5       36.92       20.88      9.28 o 
  13   4   5        0.02        8.01     10.28 o 
  14   4   5       35.16       37.66     19.52 o 
 -17   5   5        0.21       12.17     12.59 o 
 -16   5   5        5.57       19.68      9.30 o 
 -15   5   5        7.80       16.14      9.17 o 
 -14   5   5       37.65       25.73     16.36 o 
 -13   5   5       87.02       61.56     11.95 o 
 -12   5   5        2.55       -6.24      6.24 o 
 -11   5   5        2.18        2.96      6.51 o 
 -10   5   5       15.43       13.66      5.48 o 
  -9   5   5       92.22       96.01      9.32 o 
  -8   5   5      121.88      127.93     10.59 o 
  -7   5   5        0.46       -1.64      3.06 o 
  -6   5   5      157.78      171.00      9.13 o 
  -5   5   5       56.21       82.62      6.82 o 
  -4   5   5        1.97        7.78      2.69 o 
  -3   5   5        7.98        5.31      2.62 o 
  -2   5   5      796.29      810.51     15.66 o 
  -1   5   5       36.49       51.13      5.02 o 
   0   5   5      168.90      223.92      9.26 o 
   1   5   5      961.69      901.30     16.58 o 
   2   5   5       34.36       45.36      5.05 o 
   3   5   5      191.68      228.98      9.10 o 
   4   5   5      327.33      382.43     15.85 o 
   5   5   5     1518.55     1471.93     28.87 o 
   6   5   5      163.97      174.21     13.26 o 
   7   5   5       73.06       61.99      8.66 o 
   8   5   5       25.88       27.35      7.51 o 
   9   5   5      141.46      123.88     13.85 o 
  10   5   5       45.08       40.78      8.67 o 
  11   5   5        1.60       11.53     13.00 o 
  12   5   5        2.79       16.40     10.12 o 
  13   5   5       18.88        8.20     14.25 o 
  14   5   5        0.43       -5.49     14.00 o 
 -17   6   5       22.75       -2.36     20.38 o 
 -16   6   5        3.16       26.82     11.89 o 
 -15   6   5        9.20       13.85     10.61 o 
 -14   6   5       48.19       54.07     11.75 o 
 -13   6   5       75.59       50.30     13.52 o 
 -12   6   5      518.76      482.29     29.50 o 
 -11   6   5       98.65       90.77     13.30 o 
 -10   6   5       56.15       63.85      7.89 o 
  -9   6   5        0.28        9.55      4.46 o 
  -8   6   5       26.06       48.67      6.97 o 
  -7   6   5      161.14      170.20     10.03 o 
  -6   6   5      139.65      126.65      8.69 o 
  -5   6   5     1098.38     1051.86     22.16 o 
  -4   6   5      280.21      301.73     13.16 o 
  -3   6   5      779.24      826.12     18.37 o 
  -2   6   5      465.36      497.41     15.29 o 
  -1   6   5       17.36       18.45      3.44 o 
   0   6   5        0.49        9.40      4.44 o 
   1   6   5      352.78      393.06     11.39 o 
   2   6   5      855.78      678.17     16.83 o 
   3   6   5       11.61        5.38      3.77 o 
   4   6   5      272.38      266.83     13.35 o 
   5   6   5       11.25        7.33      5.89 o 
   6   6   5       35.95       45.59      7.24 o 
   7   6   5       34.87       55.36      8.28 o 
   8   6   5       53.14       59.28     11.50 o 
   9   6   5      438.56      432.40     30.64 o 
  10   6   5        1.31       21.70     10.32 o 
  11   6   5       73.90       79.14     15.67 o 
  12   6   5        8.33       11.95     11.39 o 
  13   6   5       19.24       17.04     13.20 o 
  14   6   5        3.72       -3.48     20.22 o 
 -16   7   5        0.46       13.18     11.28 o 
 -15   7   5       11.67       53.19     13.98 o 
 -14   7   5        7.48       16.35     11.13 o 
 -13   7   5       66.42       55.37     14.28 o 
 -12   7   5        3.17        4.63      8.07 o 
 -11   7   5        0.02        1.81      7.02 o 
 -10   7   5      115.33      112.03     12.13 o 
  -9   7   5        8.77       15.48      4.83 o 
  -8   7   5        7.26       14.79      4.82 o 
  -7   7   5        0.76        3.09      3.96 o 
  -6   7   5       70.65       65.41      6.50 o 
  -5   7   5      108.83      118.23      8.68 o 
  -4   7   5       40.89       22.40      3.86 o 
  -3   7   5       16.08       15.91      3.52 o 
  -2   7   5      261.60      295.76     11.24 o 
  -1   7   5      481.81      484.48     14.21 o 
   0   7   5     1646.93     1664.05     23.89 o 
   1   7   5      284.22      297.72     10.60 o 
   2   7   5       46.14       48.57      5.04 o 
   3   7   5       77.63       71.11      7.38 o 
   4   7   5      392.74      389.60     20.60 o 
   5   7   5        8.70       13.90      6.16 o 
   6   7   5       18.36       16.46      6.42 o 
   7   7   5       77.92       68.81     10.40 o 
   8   7   5       35.20       53.67     10.02 o 
   9   7   5       39.10        9.67      9.80 o 
  10   7   5        0.06       -0.12      9.41 o 
  11   7   5      114.61      134.60     18.74 o 
  12   7   5        8.27       26.53     10.77 o 
  13   7   5       11.67       15.40     12.81 o 
 -16   8   5        0.00       -1.02     12.85 o 
 -15   8   5        2.15       15.01     10.61 o 
 -14   8   5       12.25        4.63     10.25 o 
 -13   8   5        2.92       13.45     11.10 o 
 -12   8   5       12.71       17.50     15.74 o 
 -11   8   5      293.10      295.63     23.41 o 
 -10   8   5       17.64       23.44      8.19 o 
  -9   8   5       47.63       53.27      8.45 o 
  -8   8   5        0.85       -2.84      4.33 o 
  -7   8   5        2.38        6.69      3.94 o 
  -6   8   5       13.95       14.36      3.93 o 
  -5   8   5      139.84      155.63      9.96 o 
  -4   8   5       12.02        8.55      5.66 o 
  -3   8   5      320.35      345.03     12.47 o 
  -2   8   5        7.93        8.65      3.27 o 
  -1   8   5      231.92      214.27      9.74 o 
   0   8   5       85.74       87.79      9.89 o 
   1   8   5       53.34       71.34      7.88 o 
   2   8   5      277.51      313.75     18.64 o 
   3   8   5      254.29      267.13     17.87 o 
   4   8   5      187.09      185.57     15.85 o 
   5   8   5      190.40      214.36     17.20 o 
   6   8   5        9.66       16.09      8.07 o 
   7   8   5        3.90       26.63      9.37 o 
   8   8   5      232.91      257.21     20.40 o 
   9   8   5        0.48        1.03      6.76 o 
  10   8   5        3.00       -9.02      9.02 o 
  11   8   5        1.62        3.47     10.64 o 
  12   8   5       88.80      101.15     17.94 o 
  13   8   5        8.68       -2.76     17.44 o 
 -15   9   5        3.16        3.14     11.11 o 
 -14   9   5        7.93       14.18     13.15 o 
 -13   9   5      115.53       94.16     16.67 o 
 -12   9   5        1.94       -7.62      7.62 o 
 -11   9   5        7.59        9.15      8.01 o 
 -10   9   5      110.24       97.53     14.74 o 
  -9   9   5       35.34       40.19      9.77 o 
  -8   9   5      132.75      150.85     16.22 o 
  -7   9   5       77.38       87.68     10.42 o 
  -6   9   5      112.75       99.95      8.80 o 
  -5   9   5       35.97       45.16      6.30 o 
  -4   9   5       18.82       10.01      3.86 o 
  -3   9   5      103.22      108.87      8.48 o 
  -2   9   5        0.07        3.93      3.92 o 
  -1   9   5      136.92      130.68     11.01 o 
   0   9   5       37.55       63.90      7.71 o 
   1   9   5      133.06      108.97     11.54 o 
   2   9   5       53.04       44.39      7.99 o 
   3   9   5        6.66        1.18      5.23 o 
   4   9   5      241.76      225.67     18.19 o 
   5   9   5       64.73       47.73      9.30 o 
   6   9   5       16.95       23.65      7.66 o 
   7   9   5       29.34       41.38      9.24 o 
   8   9   5      424.79      449.46     31.67 o 
   9   9   5        2.43       16.72      7.92 o 
  10   9   5      172.29      186.10     21.03 o 
  11   9   5       22.19       45.48     12.44 o 
  12   9   5        9.32       18.64     11.71 o 
 -15  10   5       12.80       42.27     14.11 o 
 -14  10   5        0.18       18.87     13.27 o 
 -13  10   5       93.96      104.35     18.26 o 
 -12  10   5        1.90       20.85     17.05 o 
 -11  10   5       21.66       21.58      9.14 o 
 -10  10   5       12.69       30.81      9.14 o 
  -9  10   5        3.77        2.06      7.93 o 
  -8  10   5       28.36       27.77      7.91 o 
  -7  10   5        0.14        0.33      4.87 o 
  -6  10   5       34.06       34.37      7.01 o 
  -5  10   5       39.66       38.07      6.94 o 
  -4  10   5      122.50      130.82     13.03 o 
  -3  10   5       59.33       48.11      7.77 o 
  -2  10   5      585.58      601.13     20.61 o 
  -1  10   5       10.19        7.80      4.46 o 
   0  10   5      253.64      273.16     16.00 o 
   1  10   5       32.98       40.65      8.33 o 
   2  10   5       10.68       11.45      5.42 o 
   3  10   5        4.72        8.40      6.14 o 
   4  10   5      255.25      225.55     18.34 o 
   5  10   5      303.62      328.32     22.13 o 
   6  10   5       10.85        9.50      6.99 o 
   7  10   5      397.13      397.36     25.53 o 
   8  10   5       17.81       16.19      8.55 o 
   9  10   5       56.22       72.37     13.60 o 
  10  10   5       36.64       39.56     11.97 o 
  11  10   5        4.64       -3.94     10.02 o 
  12  10   5       27.39       28.39     12.61 o 
 -14  11   5        9.30       26.37     11.91 o 
 -13  11   5        6.74        9.24     10.80 o 
 -12  11   5        0.94       20.63     11.47 o 
 -11  11   5       67.03       51.02     11.83 o 
 -10  11   5      114.06      116.00     17.84 o 
  -9  11   5       31.28       40.28     10.11 o 
  -8  11   5        0.04       -2.08      9.21 o 
  -7  11   5      187.35      197.84     18.92 o 
  -6  11   5      485.54      480.34     29.10 o 
  -5  11   5       73.17       77.96     11.45 o 
  -4  11   5       37.32       38.64      9.33 o 
  -3  11   5       38.17       36.61      8.30 o 
  -2  11   5      120.98      166.45     18.31 o 
  -1  11   5        0.25        7.37      8.26 o 
   0  11   5       27.62       26.09      7.31 o 
   1  11   5       15.01        9.26      5.67 o 
   2  11   5      360.09      318.11     21.18 o 
   3  11   5        0.31        7.03      6.01 o 
   4  11   5       19.03       19.85      7.48 o 
   5  11   5       96.82       83.37     12.09 o 
   6  11   5       95.55       59.39     10.56 o 
   7  11   5       20.92       21.09      8.70 o 
   8  11   5        0.48       -3.48      7.62 o 
   9  11   5        6.26       18.75      9.76 o 
  10  11   5       19.59       38.55     12.84 o 
  11  11   5        4.86       -6.48     11.09 o 
 -13  12   5        4.40       -5.55     11.45 o 
 -12  12   5       15.13       19.25     12.11 o 
 -11  12   5        3.60        0.46      8.21 o 
 -10  12   5       21.72       16.25     12.75 o 
  -9  12   5       25.78       69.44     17.86 o 
  -8  12   5       12.31       25.51     11.57 o 
  -7  12   5      102.16      101.18     17.84 o 
  -6  12   5       62.48       70.86     12.10 o 
  -5  12   5        0.51       -0.83      6.11 o 
  -4  12   5       59.30       43.86     10.08 o 
  -3  12   5       18.24        7.23      7.38 o 
  -2  12   5      537.87      473.67     30.14 o 
  -1  12   5       81.73      108.74     15.40 o 
   0  12   5      401.05      357.53     30.05 o 
   1  12   5      128.34      171.29     18.89 o 
   2  12   5       72.20       98.10     12.57 o 
   3  12   5       44.95       42.91     11.96 o 
   4  12   5       51.69       50.64     13.22 o 
   5  12   5       80.59       55.89     11.01 o 
   6  12   5       35.80       40.93     10.10 o 
   7  12   5        4.83       20.68      7.39 o 
   8  12   5        0.76       14.42     15.61 o 
   9  12   5        4.47        2.35      7.90 o 
  10  12   5        9.10       29.32     11.85 o 
 -12  13   5       30.21       46.46     20.39 o 
 -11  13   5        0.90        6.10     12.30 o 
 -10  13   5       11.38       18.01     12.51 o 
  -9  13   5        0.83        2.42     10.67 o 
  -8  13   5       14.12        1.23     10.75 o 
  -7  13   5       13.69       22.15     11.40 o 
  -6  13   5        2.16        2.80     10.69 o 
  -5  13   5       85.80       93.46     17.07 o 
  -4  13   5      136.67      132.50     16.73 o 
  -3  13   5        0.25       -1.96      7.47 o 
  -2  13   5      560.45      541.41     28.86 o 
  -1  13   5       19.10       18.55      8.61 o 
   0  13   5       34.62       51.10     11.76 o 
   1  13   5       30.89       49.75     11.14 o 
   2  13   5      162.36      107.36     15.92 o 
   3  13   5        0.29        0.15      7.41 o 
   4  13   5        0.56        0.28      8.30 o 
   5  13   5       18.74       17.21     10.25 o 
   6  13   5       30.85       23.89     11.96 o 
   7  13   5        1.08       19.46      9.29 o 
   8  13   5       18.23       15.86      9.27 o 
   9  13   5        0.07       -2.95      9.56 o 
 -11  14   5        2.33       13.71     13.20 o 
 -10  14   5        1.94      -13.12     13.12 o 
  -9  14   5       13.03        1.96     11.30 o 
  -8  14   5       29.10       53.35     14.92 o 
  -7  14   5        7.80        9.16     11.94 o 
  -6  14   5       36.41       29.31     11.35 o 
  -5  14   5       52.60       55.21     13.46 o 
  -4  14   5        0.90        0.48      8.12 o 
  -3  14   5       28.14       39.56     10.88 o 
  -2  14   5        0.42       18.60      8.59 o 
  -1  14   5        7.06       12.17      8.65 o 
   0  14   5      142.46      118.01     17.60 o 
   1  14   5        0.77      -10.00     10.00 o 
   2  14   5        3.20        9.97      7.57 o 
   3  14   5       34.21       31.71     11.01 o 
   4  14   5       11.60       -6.95      8.75 o 
   5  14   5        8.85       12.94     10.35 o 
   6  14   5       33.52       34.66     11.68 o 
   7  14   5        5.84       10.29     14.98 o 
   8  14   5        6.46      -12.99     12.99 o 
 -10  15   5        3.03        9.44     13.19 o 
  -9  15   5        5.39        8.31     13.52 o 
  -8  15   5        3.20       12.06     17.46 o 
  -7  15   5        1.54       27.26     13.53 o 
  -6  15   5        2.95        2.28      8.36 o 
  -5  15   5        6.28       10.06      9.53 o 
  -4  15   5        2.22       -4.20     12.69 o 
  -3  15   5       36.85       49.07     16.45 o 
  -2  15   5        0.54       17.78      8.63 o 
  -1  15   5       87.28      114.89     16.99 o 
   0  15   5        0.63       22.31     10.04 o 
   1  15   5        0.29       -4.52      9.66 o 
   2  15   5       11.53       17.44      9.22 o 
   3  15   5        0.55        2.15      9.28 o 
   4  15   5       10.43        3.87      9.71 o 
   5  15   5       23.41       18.65     11.87 o 
   6  15   5        0.02        8.92     12.62 o 
   7  15   5        0.90       -4.28     11.94 o 
  -8  16   5        2.09      -10.87     10.87 o 
  -7  16   5        4.21      -11.13     11.13 o 
  -6  16   5        7.42       29.11     14.27 o 
  -5  16   5        0.41      -11.84     11.84 o 
  -4  16   5        2.03       25.87     12.31 o 
  -3  16   5       18.80       19.36     10.44 o 
  -2  16   5        0.01       -1.29      8.88 o 
  -1  16   5        2.06      -12.56     12.82 o 
   0  16   5        1.80       27.47     12.07 o 
   1  16   5        0.13        0.02      9.19 o 
   2  16   5        0.00       -8.46      8.46 o 
   3  16   5        0.17        2.55     10.41 o 
   4  16   5        4.39       10.91      9.97 o 
   5  16   5        2.96      -10.33     12.38 o 
  -6  17   5        0.20       16.70     13.55 o 
  -5  17   5        3.61       22.42     13.92 o 
  -4  17   5        0.09        8.13     13.20 o 
  -3  17   5       11.04       10.92     11.28 o 
  -2  17   5        3.72        3.91     12.35 o 
  -1  17   5       10.01       -6.94      9.73 o 
   0  17   5        2.90       17.70      8.90 o 
   1  17   5        0.40       -9.41      9.41 o 
   2  17   5        0.05       36.54     12.66 o 
   3  17   5        1.70       -3.59     10.98 o 
 -18   0   6        0.16      -15.61     15.61 o 
 -16   0   6       30.20       50.16     18.67 o 
 -14   0   6       95.68       91.09     18.32 o 
 -12   0   6        7.53       18.18     10.72 o 
 -10   0   6      705.62      683.15     32.14 o 
  -8   0   6     1241.85     1280.03     40.14 o 
  -6   0   6     3886.52     4454.46     86.55 o 
  -4   0   6      703.09      745.91     20.34 o 
  -2   0   6     1707.28     1689.62     28.13 o 
   0   0   6      746.57      647.81     15.68 o 
   2   0   6        9.75       10.01      4.32 o 
   4   0   6      287.50      291.95     18.42 o 
   6   0   6        3.21        4.57      6.67 o 
   8   0   6        0.09        7.57      7.64 o 
  10   0   6      119.59       75.37     22.61 o 
  12   0   6        0.56       -6.12     12.97 o 
  14   0   6      130.10      129.69     33.25 o 
 -18   1   6        6.57       16.98     22.56 o 
 -17   1   6        0.04       -3.77      9.27 o 
 -16   1   6       36.36       35.56     10.57 o 
 -15   1   6        5.50       -0.97      9.12 o 
 -14   1   6      456.61      482.34     27.26 o 
 -13   1   6       82.87       82.23     11.84 o 
 -12   1   6       73.35       58.25     10.44 o 
 -11   1   6      358.86      350.00     21.18 o 
 -10   1   6        6.78       19.54      6.54 o 
  -9   1   6       29.56       48.52      8.17 o 
  -8   1   6      482.98      466.34     14.64 o 
  -7   1   6      445.22      365.17     12.91 o 
  -6   1   6     4331.01     4207.70     51.62 o 
  -5   1   6     1487.50     1424.47     20.12 o 
  -4   1   6      186.07      199.64      8.71 o 
  -3   1   6      624.05      607.03     12.26 o 
  -2   1   6      279.88      274.03      7.75 o 
  -1   1   6      661.18      663.85     13.47 o 
   0   1   6      161.74      195.29      6.93 o 
   1   1   6        5.48        1.37      2.91 o 
   2   1   6        2.67        1.93      3.32 o 
   3   1   6       60.53       84.12      7.38 o 
   4   1   6       60.86       73.34      7.96 o 
   5   1   6       52.97       48.27      6.40 o 
   6   1   6       15.89       26.22      5.45 o 
   7   1   6       48.41       71.21      8.34 o 
   8   1   6       96.22       93.54     10.88 o 
   9   1   6      159.43      197.74     18.36 o 
  10   1   6      383.57      374.97     24.65 o 
  11   1   6       86.06       57.35     16.19 o 
  12   1   6       11.40       31.51     11.34 o 
  13   1   6       76.03       87.77     16.73 o 
  14   1   6        6.37       17.81     12.27 o 
 -18   2   6       11.88       47.98     20.92 o 
 -17   2   6        0.29        6.15      9.96 o 
 -16   2   6        2.82       12.09      9.56 o 
 -15   2   6        2.34        6.99     10.17 o 
 -14   2   6      107.42       69.72     12.91 o 
 -13   2   6        6.02       17.06     10.01 o 
 -12   2   6      164.85      175.47     16.40 o 
 -11   2   6      312.19      329.98     20.68 o 
 -10   2   6     1357.83     1237.89     34.23 o 
  -9   2   6       35.00       37.19      4.78 o 
  -8   2   6      997.34      905.11     20.52 o 
  -7   2   6     3124.94     3369.50     40.58 o 
  -6   2   6     2366.34     2181.36     27.73 o 
  -5   2   6      164.20      152.04      8.64 o 
  -4   2   6     2121.15     2081.66     25.23 o 
  -3   2   6       56.76       72.54      5.75 o 
  -2   2   6        1.42       10.03      3.00 o 
  -1   2   6      124.25      119.93      7.75 o 
   0   2   6      886.01      887.98     14.92 o 
   1   2   6      193.59      215.64      8.96 o 
   2   2   6      510.09      551.05     13.48 o 
   3   2   6      847.42      974.18     18.82 o 
   4   2   6     1642.53     1602.69     25.88 o 
   5   2   6        1.64        8.53      4.29 o 
   6   2   6      137.87      130.29     10.32 o 
   7   2   6       55.61       40.69      6.94 o 
   8   2   6      200.09      250.50     18.72 o 
   9   2   6      597.06      585.25     25.26 o 
  10   2   6      287.14      257.98     18.84 o 
  11   2   6      316.65      333.63     26.55 o 
  12   2   6       69.82       91.96     17.06 o 
  13   2   6       15.41       27.52     11.67 o 
  14   2   6       16.95       15.18     11.80 o 
 -18   3   6        2.26       -0.26     12.81 o 
 -17   3   6        5.82       12.23      9.86 o 
 -16   3   6       17.37       14.97     11.90 o 
 -15   3   6       54.73       66.23     13.87 o 
 -14   3   6       23.33       39.23     11.21 o 
 -13   3   6      163.27      153.56     15.70 o 
 -12   3   6      104.17      117.00     13.61 o 
 -11   3   6        4.47        1.62      6.00 o 
 -10   3   6       77.54      108.81     11.61 o 
  -9   3   6        0.03        2.84      4.75 o 
  -8   3   6        7.14       19.65      5.17 o 
  -7   3   6       47.24       40.17      6.03 o 
  -6   3   6      702.17      688.42     16.01 o 
  -5   3   6        4.47       15.03      3.98 o 
  -4   3   6      394.92      337.24     11.03 o 
  -3   3   6      545.58      511.68     12.34 o 
  -2   3   6      929.50     1040.75     18.54 o 
  -1   3   6      425.87      409.02     11.34 o 
   0   3   6       25.73       26.81      4.32 o 
   1   3   6      569.57      589.18     13.63 o 
   2   3   6      848.51      846.02     16.82 o 
   3   3   6     4488.40     4367.09     45.31 o 
   4   3   6       95.36      119.02      8.82 o 
   5   3   6      221.03      246.01     11.99 o 
   6   3   6      314.53      339.70     17.83 o 
   7   3   6      205.76      238.13     16.35 o 
   8   3   6       19.50       19.21      6.69 o 
   9   3   6       45.56       56.30      9.97 o 
  10   3   6       29.93       30.99     10.94 o 
  11   3   6      102.26      123.21     17.31 o 
  12   3   6       10.40        5.41     10.71 o 
  13   3   6        7.52       13.34     10.43 o 
  14   3   6       13.94       23.71     12.73 o 
 -17   4   6       10.04       43.79     16.08 o 
 -16   4   6        0.51       -7.74      7.74 o 
 -15   4   6        0.79        7.37      8.86 o 
 -14   4   6        0.06        4.53      7.84 o 
 -13   4   6      134.43      127.65     16.79 o 
 -12   4   6      308.45      351.71     22.11 o 
 -11   4   6      308.01      269.41     18.94 o 
 -10   4   6        8.01        7.80      5.83 o 
  -9   4   6       18.15        8.02      4.27 o 
  -8   4   6      193.64      205.59     12.43 o 
  -7   4   6      616.02      621.02     17.59 o 
  -6   4   6        7.59        1.19      4.16 o 
  -5   4   6      132.35      175.32      9.62 o 
  -4   4   6       69.78      101.52      8.12 o 
  -3   4   6        0.03        0.95      1.84 o 
  -2   4   6       33.04       26.74      4.01 o 
  -1   4   6        1.47        6.26      3.10 o 
   0   4   6     1400.09     1404.87     20.99 o 
   1   4   6     3782.32     3778.53     37.37 o 
   2   4   6       84.37      121.17      8.10 o 
   3   4   6      845.25      840.38     17.61 o 
   4   4   6     1040.99     1061.63     20.41 o 
   5   4   6      114.31      122.01     10.98 o 
   6   4   6        5.16       14.62      5.58 o 
   7   4   6      136.59      144.53     13.19 o 
   8   4   6       67.39       67.83     10.24 o 
   9   4   6      403.80      456.49     23.61 o 
  10   4   6      156.41      180.18     20.06 o 
  11   4   6      126.24      153.11     19.43 o 
  12   4   6        2.90       -4.25      7.62 o 
  13   4   6        6.88        3.96     13.44 o 
  14   4   6        1.54      -12.74     12.74 o 
 -17   5   6        0.02       21.14     11.83 o 
 -16   5   6        7.62       -5.74     10.04 o 
 -15   5   6        2.94       16.06      9.41 o 
 -14   5   6       30.87       31.73      9.60 o 
 -13   5   6        0.26        2.15      7.85 o 
 -12   5   6      160.18      154.48     17.85 o 
 -11   5   6        0.06        4.00      5.75 o 
 -10   5   6        3.37        4.11      4.63 o 
  -9   5   6      322.55      367.80     17.10 o 
  -8   5   6      127.17      124.21     10.58 o 
  -7   5   6     1525.44     1623.20     25.72 o 
  -6   5   6      299.44      313.77     11.78 o 
  -5   5   6     1550.93     1648.13     26.55 o 
  -4   5   6       52.58       76.37      7.39 o 
  -3   5   6        3.83        7.88      3.25 o 
  -2   5   6     3080.22     3163.21     34.19 o 
  -1   5   6      561.51      606.37     14.20 o 
   0   5   6     1848.15     2045.09     26.82 o 
   1   5   6      939.98      849.57     16.99 o 
   2   5   6      204.98      235.13     10.20 o 
   3   5   6        0.00        1.75      3.68 o 
   4   5   6     1021.36     1111.04     24.74 o 
   5   5   6       20.10       20.08      6.20 o 
   6   5   6      630.43      579.16     20.95 o 
   7   5   6       54.15       79.54     10.31 o 
   8   5   6      203.12      215.15     16.35 o 
   9   5   6       18.82       28.78      9.16 o 
  10   5   6       46.07       26.23     10.34 o 
  11   5   6       23.57       19.51     11.00 o 
  12   5   6       20.76       39.45     12.25 o 
  13   5   6       10.38       33.19     15.16 o 
 -17   6   6        0.40        2.35     11.88 o 
 -16   6   6        1.57        3.40      9.20 o 
 -15   6   6       23.52       22.45      8.96 o 
 -14   6   6       40.30       44.24     11.71 o 
 -13   6   6       34.09       45.31     10.42 o 
 -12   6   6       30.76       11.65      7.93 o 
 -11   6   6      591.66      518.82     27.86 o 
 -10   6   6      118.15      101.67     11.23 o 
  -9   6   6       19.85       27.44      5.99 o 
  -8   6   6       35.51       38.37      6.08 o 
  -7   6   6       55.90       51.07      6.03 o 
  -6   6   6      150.87      157.61     10.10 o 
  -5   6   6       66.11       54.15      6.76 o 
  -4   6   6        0.00        1.52      2.57 o 
  -3   6   6     1521.94     1689.16     26.99 o 
  -2   6   6     4108.38     4168.87     44.49 o 
  -1   6   6     1132.44     1216.80     20.85 o 
   0   6   6     1478.53     1551.81     27.18 o 
   1   6   6      998.51     1059.85     19.49 o 
   2   6   6     1658.44     1697.17     25.18 o 
   3   6   6        1.66        2.52      4.33 o 
   4   6   6      319.61      308.37     15.23 o 
   5   6   6        2.41        6.71      4.95 o 
   6   6   6        1.31        1.43      5.00 o 
   7   6   6       40.52       35.48      9.70 o 
   8   6   6        5.31       -2.48      7.59 o 
   9   6   6       82.02      119.92     14.22 o 
  10   6   6      130.69      125.02     17.83 o 
  11   6   6        7.93       -0.56      9.86 o 
  12   6   6       21.51       34.28     11.78 o 
  13   6   6       25.97       41.36     15.49 o 
 -16   7   6        0.00       26.91     13.72 o 
 -15   7   6        2.61       34.64     13.65 o 
 -14   7   6       36.75       25.36     25.06 o 
 -13   7   6        6.48        1.01      6.94 o 
 -12   7   6       17.75       17.83      8.56 o 
 -11   7   6        3.81        6.14      6.66 o 
 -10   7   6       78.76       81.40     10.78 o 
  -9   7   6        1.41       19.71      5.60 o 
  -8   7   6       21.12       33.50      7.14 o 
  -7   7   6       41.49       57.12      6.28 o 
  -6   7   6      629.55      719.08     19.54 o 
  -5   7   6       29.65       58.90      6.54 o 
  -4   7   6      104.55      136.00     10.44 o 
  -3   7   6        7.04        8.11      3.05 o 
  -2   7   6       58.18       54.37      8.29 o 
  -1   7   6       27.79       57.55      5.84 o 
   0   7   6       32.21       39.35      5.18 o 
   1   7   6      117.34      115.53      8.08 o 
   2   7   6      457.71      486.11     15.50 o 
   3   7   6       24.28       32.96      7.21 o 
   4   7   6       98.94      107.11     12.25 o 
   5   7   6       19.43       41.33      8.55 o 
   6   7   6       35.61       43.25      9.27 o 
   7   7   6        0.57       12.00      6.50 o 
   8   7   6      182.75      181.82     17.58 o 
   9   7   6       48.50       32.30     12.66 o 
  10   7   6       18.64       23.53     11.31 o 
  11   7   6       31.17       39.08     11.72 o 
  12   7   6        6.55       25.22     11.85 o 
  13   7   6       16.41       26.13     21.21 o 
 -16   8   6        5.09        6.60     12.37 o 
 -15   8   6        0.07        3.35     11.46 o 
 -14   8   6        0.18       -2.08      9.05 o 
 -13   8   6        9.59       11.68     12.10 o 
 -12   8   6       11.11        9.21     18.45 o 
 -11   8   6      222.41      233.14     24.48 o 
 -10   8   6        1.29       13.23      5.44 o 
  -9   8   6        3.82       13.70      5.49 o 
  -8   8   6      128.93      142.93     12.13 o 
  -7   8   6        0.37        3.21      3.31 o 
  -6   8   6        0.64        7.44      3.74 o 
  -5   8   6       56.40       70.74      8.05 o 
  -4   8   6      108.77      113.12      8.81 o 
  -3   8   6      498.53      425.41     14.16 o 
  -2   8   6        0.27        9.41      3.79 o 
  -1   8   6      153.50      163.86     12.40 o 
   0   8   6      205.69      188.58     12.96 o 
   1   8   6       83.70      112.66     10.35 o 
   2   8   6       68.45       56.60      8.52 o 
   3   8   6        0.78        8.61      8.15 o 
   4   8   6       53.48       48.73      8.67 o 
   5   8   6        1.28       -5.65      5.65 o 
   6   8   6        8.19       17.72      8.78 o 
   7   8   6      103.19      105.30     13.96 o 
   8   8   6        2.52       16.00      7.57 o 
   9   8   6       33.21       21.35     10.67 o 
  10   8   6        0.88        1.50     10.90 o 
  11   8   6        4.76       -2.74     10.05 o 
  12   8   6       21.98       40.34     15.89 o 
 -15   9   6        7.38       21.21     12.21 o 
 -14   9   6       18.39        9.58     12.10 o 
 -13   9   6       69.45       54.99     14.94 o 
 -12   9   6       51.55       56.94     13.33 o 
 -11   9   6        5.10        8.97      8.46 o 
 -10   9   6       64.53       56.52     11.86 o 
  -9   9   6       31.37       37.00     10.52 o 
  -8   9   6       30.97       24.99      7.72 o 
  -7   9   6       23.37       30.56      5.48 o 
  -6   9   6       33.90       30.30      5.37 o 
  -5   9   6        3.57       11.33      5.85 o 
  -4   9   6       44.77       50.48      6.06 o 
  -3   9   6      270.64      287.91     12.35 o 
  -2   9   6       55.50       78.14      8.70 o 
  -1   9   6       78.71      108.28     10.35 o 
   0   9   6       32.28       15.89      4.98 o 
   1   9   6      116.24      154.91     14.22 o 
   2   9   6       45.74       37.40      7.94 o 
   3   9   6      347.03      299.45     20.29 o 
   4   9   6        4.39       -0.88      6.24 o 
   5   9   6      295.91      245.51     20.80 o 
   6   9   6      462.71      399.27     27.50 o 
   7   9   6      286.12      285.28     24.51 o 
   8   9   6       18.51       38.71      9.06 o 
   9   9   6      144.15      161.34     22.35 o 
  10   9   6        3.00       22.80     12.51 o 
  11   9   6      115.20      107.02     17.49 o 
  12   9   6       17.52       30.67     12.83 o 
 -15  10   6        4.31       -4.40     15.39 o 
 -14  10   6       15.21       30.60     22.26 o 
 -13  10   6        3.38       22.70     12.09 o 
 -12  10   6       73.78       52.57     13.83 o 
 -11  10   6       84.43       78.22     13.15 o 
 -10  10   6      103.66       97.74     14.42 o 
  -9  10   6        4.25        1.22      7.62 o 
  -8  10   6       15.86        8.34      5.79 o 
  -7  10   6      127.08      124.26     11.76 o 
  -6  10   6      105.42      157.81     12.94 o 
  -5  10   6        0.94        1.34      5.02 o 
  -4  10   6        0.00        6.84      5.77 o 
  -3  10   6       58.83       64.12      8.28 o 
  -2  10   6       26.74       33.67      6.58 o 
  -1  10   6        4.97        6.34      4.88 o 
   0  10   6       22.47       17.73      6.36 o 
   1  10   6        5.48       -4.36      4.36 o 
   2  10   6       77.73       79.07     11.19 o 
   3  10   6      456.62      460.65     25.06 o 
   4  10   6        6.94        1.33      6.48 o 
   5  10   6      277.93      315.55     22.83 o 
   6  10   6       95.20       62.02     12.19 o 
   7  10   6       44.19       56.19     11.67 o 
   8  10   6       54.08       50.76     10.97 o 
   9  10   6       14.13       23.02      8.86 o 
  10  10   6       20.55       29.73     12.56 o 
  11  10   6        1.76        6.21     15.73 o 
 -14  11   6        1.32       11.89     25.64 o 
 -13  11   6        0.27       10.81     10.17 o 
 -12  11   6       62.68       73.70     15.67 o 
 -11  11   6        0.67       16.08      9.19 o 
 -10  11   6        7.30        5.91     12.41 o 
  -9  11   6        8.12       14.70     10.41 o 
  -8  11   6        9.11       10.79     10.79 o 
  -7  11   6        4.76       14.32     10.70 o 
  -6  11   6       43.17       19.54      6.41 o 
  -5  11   6       60.43       59.14     10.48 o 
  -4  11   6       44.89       52.22     10.18 o 
  -3  11   6        7.18        5.62      6.28 o 
  -2  11   6       43.33       41.21      9.30 o 
  -1  11   6      174.64      200.96     14.96 o 
   0  11   6        2.04        4.44      6.09 o 
   1  11   6        0.02       -0.17      5.59 o 
   2  11   6       17.35       19.56      6.41 o 
   3  11   6      226.78      223.88     20.73 o 
   4  11   6       10.04       -4.12      6.56 o 
   5  11   6       36.07       32.30      9.47 o 
   6  11   6       24.03       24.28      9.20 o 
   7  11   6        4.83        1.71      7.97 o 
   8  11   6        0.95        5.82      7.78 o 
   9  11   6        0.02       -0.44      9.28 o 
  10  11   6        3.35       27.40     10.34 o 
 -13  12   6        4.49       19.56     21.03 o 
 -12  12   6        0.14        5.59     10.84 o 
 -11  12   6       18.37       10.79     11.51 o 
 -10  12   6        5.94       19.32     12.90 o 
  -9  12   6        0.09       -5.79      9.81 o 
  -8  12   6       29.11       17.62     12.23 o 
  -7  12   6       82.64       77.14     16.55 o 
  -6  12   6        0.06        1.83      7.51 o 
  -5  12   6      127.61      159.38     16.69 o 
  -4  12   6        8.14       10.45      6.72 o 
  -3  12   6        1.27        7.71      8.01 o 
  -2  12   6       13.65       17.96      7.70 o 
  -1  12   6      112.67      136.05     16.45 o 
   0  12   6       68.02       69.70     14.60 o 
   1  12   6        1.30        5.20     10.54 o 
   2  12   6        2.80        4.53      7.36 o 
   3  12   6       55.81       74.14     11.28 o 
   4  12   6      139.81      111.58     14.13 o 
   5  12   6        0.00       23.90      8.50 o 
   6  12   6        7.67       25.07      8.75 o 
   7  12   6       22.87       15.39      7.76 o 
   8  12   6        1.20       10.44      8.26 o 
   9  12   6        6.68       -8.78     11.11 o 
  10  12   6        2.95       11.19     10.82 o 
 -12  13   6        0.31       15.98     24.29 o 
 -11  13   6        0.16       -5.03     11.24 o 
 -10  13   6        0.54      -12.59     12.59 o 
  -9  13   6        7.21        1.73     11.58 o 
  -8  13   6       16.26       35.01     13.03 o 
  -7  13   6      159.05      164.26     23.50 o 
  -6  13   6        2.95       -2.81      9.21 o 
  -5  13   6        7.15        3.60      7.97 o 
  -4  13   6       23.75       21.49      9.57 o 
  -3  13   6      402.58      367.49     28.33 o 
  -2  13   6       46.27       37.54     10.93 o 
  -1  13   6      746.38      681.63     33.73 o 
   0  13   6        1.85        6.94      7.80 o 
   1  13   6       25.21       14.83     12.61 o 
   2  13   6       34.37       26.02     10.01 o 
   3  13   6       28.34       40.49     11.07 o 
   4  13   6        3.45       -3.51      8.29 o 
   5  13   6       14.85       18.52      8.56 o 
   6  13   6       10.47       17.65      8.20 o 
   7  13   6        3.83        2.61      8.09 o 
   8  13   6        0.25       11.79     10.88 o 
   9  13   6        2.54        6.09     10.44 o 
 -11  14   6        1.55       12.28     13.14 o 
 -10  14   6        8.27       -1.48     15.50 o 
  -9  14   6        9.33        2.49     11.71 o 
  -8  14   6        3.01       13.08     16.77 o 
  -7  14   6        5.60       21.60     12.57 o 
  -6  14   6      149.95      179.85     20.72 o 
  -5  14   6        0.01       -5.03      9.27 o 
  -4  14   6       23.05       19.70      9.46 o 
  -3  14   6       35.14       33.31     12.09 o 
  -2  14   6        0.36       -0.13      8.60 o 
  -1  14   6       27.73       24.99      8.51 o 
   0  14   6        5.55       17.98     10.44 o 
   1  14   6        3.13       25.77     10.54 o 
   2  14   6       62.12       42.66     10.34 o 
   3  14   6        4.06       12.69     10.61 o 
   4  14   6        1.58        5.48      8.92 o 
   5  14   6        3.17       15.09     10.71 o 
   6  14   6        8.76        4.46     14.16 o 
   7  14   6       10.81       14.75     13.55 o 
   8  14   6        0.51       -1.36     13.78 o 
 -10  15   6        0.08        3.37     14.30 o 
  -9  15   6        1.50      -11.21     13.09 o 
  -8  15   6       23.17       -0.49     13.37 o 
  -7  15   6        2.90       -0.24     11.74 o 
  -6  15   6        0.12       -6.25     14.29 o 
  -5  15   6       26.19       31.27     11.96 o 
  -4  15   6        3.38        9.62      8.83 o 
  -3  15   6        2.16        9.79     12.40 o 
  -2  15   6        4.46        2.30      9.78 o 
  -1  15   6       21.63       12.73     10.92 o 
   0  15   6       25.43       21.22      9.01 o 
   1  15   6        4.03        2.99      7.76 o 
   2  15   6        1.50      344.17    323.21 o 
   3  15   6       16.40        0.25     11.36 o 
   4  15   6        0.16        6.43      9.80 o 
   5  15   6       18.49        6.22     10.72 o 
   6  15   6       14.97       21.58     11.60 o 
  -8  16   6        0.12      -14.38     14.38 o 
  -7  16   6        0.73       16.93     14.67 o 
  -6  16   6        0.00       18.28     16.42 o 
  -5  16   6        0.16       -6.52     13.99 o 
  -4  16   6       20.73       27.16     13.01 o 
  -3  16   6        4.69       -8.09      9.61 o 
  -2  16   6        3.96       -4.62     13.03 o 
  -1  16   6       21.40       13.01      9.53 o 
   0  16   6        6.19       14.24     16.48 o 
   1  16   6        0.44       -7.15      9.57 o 
   2  16   6        0.03       19.25     10.66 o 
   3  16   6       10.98        6.15      9.88 o 
   4  16   6        2.85       -5.83      9.98 o 
  -6  17   6        1.65       21.43     18.07 o 
  -5  17   6        6.90        6.60     11.38 o 
  -4  17   6        2.57       14.46     12.14 o 
  -3  17   6        2.34      -10.10     10.10 o 
  -2  17   6        6.61       11.80     11.76 o 
  -1  17   6        0.06        3.15     11.69 o 
   0  17   6        0.75       32.46     11.57 o 
   1  17   6        0.04       15.24     11.48 o 
   2  17   6        0.18       34.77     10.94 o 
 -17   0   7        1.10       -0.69     17.53 o 
 -15   0   7       54.71       56.36     16.36 o 
 -13   0   7       57.93       69.73     16.07 o 
 -11   0   7       74.19       61.85     14.46 o 
  -9   0   7        0.20       -2.81      6.17 o 
  -7   0   7     1437.42     1511.40     34.55 o 
  -5   0   7     3326.64     3421.47     49.07 o 
  -3   0   7      979.54     1044.66     22.73 o 
  -1   0   7     4174.81     4664.92     72.77 o 
   1   0   7      661.39      636.15     19.30 o 
   3   0   7        5.85       11.30      4.98 o 
   5   0   7     1635.39     1541.33     39.72 o 
   7   0   7       93.49      120.10     15.12 o 
   9   0   7       31.96       26.10     12.11 o 
  11   0   7      366.08      354.94     35.20 o 
  13   0   7       19.51       25.81     18.31 o 
 -18   1   7        2.69        7.06     15.65 o 
 -17   1   7        2.51        4.24     10.67 o 
 -16   1   7        0.06        1.66      8.83 o 
 -15   1   7       29.63       40.06     10.88 o 
 -14   1   7        5.14        4.10      7.22 o 
 -13   1   7       19.63       28.56      8.19 o 
 -12   1   7      288.40      241.79     18.93 o 
 -11   1   7       45.01       41.64      8.71 o 
 -10   1   7      304.95      273.44     17.93 o 
  -9   1   7        6.03       14.89      5.60 o 
  -8   1   7      148.56      195.27     10.53 o 
  -7   1   7      502.81      454.64     12.44 o 
  -6   1   7        6.59        6.27      3.31 o 
  -5   1   7        3.82       10.31      3.30 o 
  -4   1   7      177.05      192.32      9.06 o 
  -3   1   7      962.64      966.76     15.67 o 
  -2   1   7        0.10        2.51      2.91 o 
  -1   1   7     1607.06     1520.50     21.94 o 
   0   1   7      706.18      671.83     14.93 o 
   1   1   7      505.24      460.73     14.73 o 
   2   1   7        9.59        7.67      3.81 o 
   3   1   7      414.87      369.00     12.97 o 
   4   1   7     2925.44     2843.42     39.43 o 
   5   1   7     1704.54     1738.51     43.34 o 
   6   1   7        0.16        6.37      4.54 o 
   7   1   7       80.27      110.94     11.32 o 
   8   1   7        8.56       18.50      7.09 o 
   9   1   7       28.64       25.37      9.49 o 
  10   1   7       27.80       18.63     10.41 o 
  11   1   7       54.19       57.46     11.79 o 
  12   1   7        5.66       -6.08     10.98 o 
  13   1   7      227.56      205.44     25.09 o 
 -18   2   7        2.75        7.45     14.98 o 
 -17   2   7        0.40        7.86      8.96 o 
 -16   2   7       66.79       68.61     13.17 o 
 -15   2   7       48.70       34.89     12.43 o 
 -14   2   7       20.28       16.10     13.45 o 
 -13   2   7       97.98      102.53     13.21 o 
 -12   2   7      589.09      493.70     26.18 o 
 -11   2   7      302.74      296.50     19.98 o 
 -10   2   7       49.18       31.92      7.41 o 
  -9   2   7     1132.98     1029.26     22.61 o 
  -8   2   7       35.32       41.70      6.26 o 
  -7   2   7     3420.48     3524.28     43.48 o 
  -6   2   7      579.92      531.39     14.39 o 
  -5   2   7     1652.44     1504.06     22.42 o 
  -4   2   7      534.78      536.06     13.75 o 
  -3   2   7     1965.79     1746.52     22.56 o 
  -2   2   7      296.28      353.14      9.54 o 
  -1   2   7     1464.04     1547.19     24.09 o 
   0   2   7       40.52       28.16      4.07 o 
   1   2   7     1966.70     2015.43     26.04 o 
   2   2   7     1170.67     1285.65     21.84 o 
   3   2   7       86.93       95.39      8.11 o 
   4   2   7      315.91      345.00     13.70 o 
   5   2   7        3.79        8.71      4.60 o 
   6   2   7       38.71       56.83      8.47 o 
   7   2   7        0.54        8.18      5.26 o 
   8   2   7      454.84      435.90     28.56 o 
   9   2   7      144.91      172.41     16.43 o 
  10   2   7       80.28      100.43     13.11 o 
  11   2   7       84.15      101.61     14.70 o 
  12   2   7       78.63      112.82     18.49 o 
  13   2   7      196.44      202.57     41.24 o 
 -18   3   7        0.88       -6.68     10.51 o 
 -17   3   7        1.95       -1.14      9.46 o 
 -16   3   7        9.87        3.59     14.59 o 
 -15   3   7       30.68       43.61     12.37 o 
 -14   3   7       34.05       45.95     10.90 o 
 -13   3   7        3.08        5.17      6.91 o 
 -12   3   7        0.94        7.81      6.81 o 
 -11   3   7      360.54      338.95     21.30 o 
 -10   3   7        2.85       10.31      5.89 o 
  -9   3   7      149.97      133.60     10.67 o 
  -8   3   7      146.67      158.02     11.27 o 
  -7   3   7      388.64      365.14     15.49 o 
  -6   3   7      762.48      727.01     16.03 o 
  -5   3   7      649.42      680.52     16.54 o 
  -4   3   7      125.87      125.29      8.14 o 
  -3   3   7      222.91      213.49      9.57 o 
  -2   3   7       10.78        4.69      3.12 o 
  -1   3   7      340.04      388.01     11.42 o 
   0   3   7      273.73      280.59      9.89 o 
   1   3   7     2713.81     2667.17     31.34 o 
   2   3   7      269.73      282.87     11.58 o 
   3   3   7      349.66      359.78     15.30 o 
   4   3   7      903.83      894.07     20.98 o 
   5   3   7       83.42      112.38     10.78 o 
   6   3   7       14.95       16.08      5.90 o 
   7   3   7      214.41      227.85     16.21 o 
   8   3   7      442.29      420.62     22.38 o 
   9   3   7       45.46       30.02      8.48 o 
  10   3   7      692.87      732.10     33.95 o 
  11   3   7      279.56      266.96     24.68 o 
  12   3   7       19.44       30.51     14.05 o 
  13   3   7        0.34       17.12     21.42 o 
 -17   4   7        8.71       11.29     10.33 o 
 -16   4   7        2.98       17.50      9.39 o 
 -15   4   7        5.87        5.89      8.10 o 
 -14   4   7        0.04       -5.41      7.75 o 
 -13   4   7        0.00       -6.14      6.14 o 
 -12   4   7       71.50      100.98     13.36 o 
 -11   4   7        4.69        6.49      5.89 o 
 -10   4   7      396.90      418.38     22.16 o 
  -9   4   7      121.40      114.96     10.11 o 
  -8   4   7      133.46      156.07     11.32 o 
  -7   4   7       12.70       10.77      3.78 o 
  -6   4   7        0.01        5.36      3.61 o 
  -5   4   7      454.72      470.51     14.29 o 
  -4   4   7        0.14        6.66      3.30 o 
  -3   4   7      680.90      727.88     20.94 o 
  -2   4   7       42.04       52.80      6.85 o 
  -1   4   7        4.62        9.25      3.76 o 
   0   4   7      911.62      743.25     15.71 o 
   1   4   7     2718.90     2800.80     33.13 o 
   2   4   7      296.51      318.47     12.00 o 
   3   4   7       63.88       50.88      6.21 o 
   4   4   7      158.99      153.49     12.06 o 
   5   4   7       20.16       15.78      5.87 o 
   6   4   7      214.26      216.49     15.39 o 
   7   4   7        0.01        1.04      5.94 o 
   8   4   7      139.84      136.84     13.95 o 
   9   4   7        0.46       22.54      8.05 o 
  10   4   7      291.36      319.07     22.21 o 
  11   4   7        1.13       12.36      9.45 o 
  12   4   7        6.10        9.82     11.74 o 
  13   4   7       36.57       88.41     22.33 o 
 -17   5   7        2.63        1.05     10.38 o 
 -16   5   7       19.57       15.88      9.91 o 
 -15   5   7       22.44       31.78     12.14 o 
 -14   5   7        2.74       18.63      7.95 o 
 -13   5   7      160.99      151.66     19.30 o 
 -12   5   7        9.24       27.94      7.34 o 
 -11   5   7       27.72       44.62      8.49 o 
 -10   5   7        0.14        7.46      4.50 o 
  -9   5   7        7.90       -1.22      3.83 o 
  -8   5   7      379.54      390.79     16.95 o 
  -7   5   7      121.57      150.55      9.41 o 
  -6   5   7       16.76       17.44      3.60 o 
  -5   5   7      735.79      776.04     17.12 o 
  -4   5   7     1051.87     1026.92     21.34 o 
  -3   5   7       10.49       11.15      4.52 o 
  -2   5   7     2513.97     2620.21     36.86 o 
  -1   5   7      269.08      294.42     12.81 o 
   0   5   7      566.60      451.44     12.82 o 
   1   5   7     1121.32     1033.20     19.56 o 
   2   5   7      214.51      252.97     11.53 o 
   3   5   7       99.04      103.55      8.84 o 
   4   5   7       35.16       62.84      8.30 o 
   5   5   7       34.74       38.88      7.86 o 
   6   5   7        1.70        9.76      6.00 o 
   7   5   7       60.80       49.19      8.46 o 
   8   5   7       10.12        6.45      8.13 o 
   9   5   7       47.11       61.74     13.96 o 
  10   5   7       38.84       50.02     11.56 o 
  11   5   7       11.53       16.45     11.59 o 
  12   5   7       10.62       21.23     16.75 o 
  13   5   7        1.20       14.03     18.42 o 
 -17   6   7        1.50       -1.80     12.32 o 
 -16   6   7        0.97        6.74     15.81 o 
 -15   6   7        1.93       -7.56      7.56 o 
 -14   6   7       29.29       34.81     10.29 o 
 -13   6   7       15.53       32.68     19.09 o 
 -12   6   7      272.16      251.21     22.18 o 
 -11   6   7       19.56       35.66      8.31 o 
 -10   6   7      184.20      189.91     13.86 o 
  -9   6   7       83.84       73.12      8.99 o 
  -8   6   7      201.28      217.87     13.99 o 
  -7   6   7      515.22      530.22     15.41 o 
  -6   6   7       11.29        8.97      3.93 o 
  -5   6   7      469.06      495.81     17.02 o 
  -4   6   7      231.75      255.51     13.21 o 
  -3   6   7      324.55      333.97     12.04 o 
  -2   6   7      514.10      495.42     14.95 o 
  -1   6   7      177.21      216.37     11.01 o 
   0   6   7        3.92        9.49      3.74 o 
   1   6   7      118.95      136.57     10.61 o 
   2   6   7       55.65       51.84      6.05 o 
   3   6   7      161.53      194.85     12.68 o 
   4   6   7      125.54      121.55     10.92 o 
   5   6   7        4.63       20.26      6.21 o 
   6   6   7      166.07      190.00     17.19 o 
   7   6   7       46.66       48.68     10.57 o 
   8   6   7      467.95      465.03     27.97 o 
   9   6   7        0.24        7.16      7.50 o 
  10   6   7       94.96      108.35     14.70 o 
  11   6   7        1.18        7.37      9.92 o 
  12   6   7       37.80       59.32     15.58 o 
  13   6   7        5.15       21.51     18.40 o 
 -16   7   7        1.98        4.68     11.93 o 
 -15   7   7        0.88        1.79      9.94 o 
 -14   7   7       54.29       32.93     10.39 o 
 -13   7   7       40.12       24.30     10.28 o 
 -12   7   7       99.01       76.38     12.53 o 
 -11   7   7       60.16       93.70     12.90 o 
 -10   7   7       65.82       76.06      9.77 o 
  -9   7   7       40.51       51.11      7.95 o 
  -8   7   7        0.98       -0.15      4.70 o 
  -7   7   7      143.22      164.55     10.51 o 
  -6   7   7      135.06      201.04     12.63 o 
  -5   7   7       32.46       45.17      5.92 o 
  -4   7   7       91.58       92.13      8.32 o 
  -3   7   7      284.43      293.12     12.13 o 
  -2   7   7      122.50      146.69     10.28 o 
  -1   7   7      717.71      635.48     15.76 o 
   0   7   7      309.18      331.36     12.74 o 
   1   7   7        2.29        6.13      3.60 o 
   2   7   7       74.00      107.00     11.35 o 
   3   7   7       23.86       32.08      7.35 o 
   4   7   7       59.27       39.80      8.77 o 
   5   7   7      456.56      464.50     25.07 o 
   6   7   7       38.99       23.37     11.05 o 
   7   7   7       59.61       76.64     11.78 o 
   8   7   7        2.65       -2.96      9.74 o 
   9   7   7       16.00       11.49      8.53 o 
  10   7   7       49.15       27.63     11.10 o 
  11   7   7       84.55       69.91     19.44 o 
  12   7   7       28.31       56.40     21.13 o 
 -16   8   7        1.13       11.23     11.83 o 
 -15   8   7        0.00       10.28     12.53 o 
 -14   8   7       14.42       20.98     13.75 o 
 -13   8   7        0.07       14.44      9.46 o 
 -12   8   7       45.33       74.07     14.06 o 
 -11   8   7       28.23       36.17     10.25 o 
 -10   8   7      133.68      180.02     15.73 o 
  -9   8   7       10.14       13.87      5.50 o 
  -8   8   7       22.35       28.01      7.08 o 
  -7   8   7       59.86       67.36      8.66 o 
  -6   8   7       58.85       51.92      6.18 o 
  -5   8   7       60.69       84.17      8.09 o 
  -4   8   7      327.68      281.58     13.95 o 
  -3   8   7      175.06      201.82     13.51 o 
  -2   8   7       62.95       51.80      6.11 o 
  -1   8   7        0.87        1.71      3.18 o 
   0   8   7      292.74      356.14     16.67 o 
   1   8   7       30.74       23.23      6.71 o 
   2   8   7      113.97      140.23     13.52 o 
   3   8   7      423.92      505.82     23.07 o 
   4   8   7      169.84      239.05     21.82 o 
   5   8   7      112.80      126.56     13.81 o 
   6   8   7       79.12       86.34     12.35 o 
   7   8   7       13.52        5.64      7.34 o 
   8   8   7      127.61      100.07     14.61 o 
   9   8   7        4.74        8.40     10.15 o 
  10   8   7      121.46      107.04     17.18 o 
  11   8   7        6.44       13.36     23.48 o 
  12   8   7       10.73       16.91     19.27 o 
 -15   9   7        8.26       24.81     11.56 o 
 -14   9   7       76.27       77.35     17.22 o 
 -13   9   7        6.73        3.73      8.80 o 
 -12   9   7       21.82       12.15     12.57 o 
 -11   9   7      168.23      177.40     18.73 o 
 -10   9   7        1.19       13.84      7.70 o 
  -9   9   7       58.49       50.95     11.42 o 
  -8   9   7       33.82       39.02      7.27 o 
  -7   9   7       83.62       80.73      7.76 o 
  -6   9   7        0.01        3.42      4.06 o 
  -5   9   7        0.00        2.64      3.42 o 
  -4   9   7      324.86      328.15     14.38 o 
  -3   9   7        5.33        6.48      4.62 o 
  -2   9   7       23.32       24.90      6.81 o 
  -1   9   7       47.87       49.31      8.37 o 
   0   9   7      105.22      125.88     12.84 o 
   1   9   7       24.27       27.74      7.05 o 
   2   9   7      143.71      125.27     13.19 o 
   3   9   7        6.18       11.23      7.09 o 
   4   9   7      343.81      286.07     26.32 o 
   5   9   7      239.04      196.36     18.02 o 
   6   9   7      946.96      945.15     35.30 o 
   7   9   7       25.23       23.98      9.40 o 
   8   9   7       40.91       37.84      9.85 o 
   9   9   7        9.39       22.50      9.16 o 
  10   9   7       44.59       53.79     14.79 o 
  11   9   7        3.56        8.11     12.31 o 
 -15  10   7        1.43       -5.45     22.78 o 
 -14  10   7       16.33       28.54     14.21 o 
 -13  10   7        8.60        0.55     11.84 o 
 -12  10   7        2.46        2.05      9.50 o 
 -11  10   7        2.39       16.77      8.35 o 
 -10  10   7       20.77       67.25     16.51 o 
  -9  10   7        9.93       19.39      8.82 o 
  -8  10   7       25.42       41.47      8.68 o 
  -7  10   7       51.50       44.22      7.76 o 
  -6  10   7       76.19       85.79     11.67 o 
  -5  10   7        8.59       13.64      6.57 o 
  -4  10   7        0.01        3.65      5.47 o 
  -3  10   7       35.41       55.03      7.97 o 
  -2  10   7        3.32       14.27      6.38 o 
  -1  10   7       49.95       42.56      7.13 o 
   0  10   7        0.98        4.42      5.36 o 
   1  10   7      291.17      325.75     21.06 o 
   2  10   7        0.16        5.17      8.61 o 
   3  10   7      357.77      347.20     22.98 o 
   4  10   7       16.80       30.14      8.87 o 
   5  10   7        2.60       10.95      7.43 o 
   6  10   7       24.78       37.06      9.74 o 
   7  10   7       14.55        8.50      7.64 o 
   8  10   7        6.24        7.18      7.70 o 
   9  10   7       66.26       47.19     16.67 o 
  10  10   7        3.09       -2.08     14.96 o 
  11  10   7       23.55       22.83     15.24 o 
 -14  11   7        2.21        3.55     18.64 o 
 -13  11   7        2.46       22.60     11.34 o 
 -12  11   7       25.96       10.47     10.61 o 
 -11  11   7        2.00       -1.80      7.84 o 
 -10  11   7        0.30       -3.44      8.13 o 
  -9  11   7       32.10       43.83     13.62 o 
  -8  11   7       49.26       34.23     13.84 o 
  -7  11   7       17.39       21.44     10.24 o 
  -6  11   7        0.12        5.71      5.46 o 
  -5  11   7        1.77        1.24      6.40 o 
  -4  11   7       24.42       30.06      9.46 o 
  -3  11   7        1.80        0.38      8.13 o 
  -2  11   7        0.37        0.86      6.63 o 
  -1  11   7       10.75       -0.51      5.72 o 
   0  11   7        0.91       -5.61      5.61 o 
   1  11   7       13.13       27.89      7.22 o 
   2  11   7      128.06       96.70     12.43 o 
   3  11   7      182.36      169.98     16.61 o 
   4  11   7       42.16       41.75      9.74 o 
   5  11   7       49.48       53.09     10.73 o 
   6  11   7        0.14       -6.41      7.75 o 
   7  11   7       14.56        9.42      7.74 o 
   8  11   7        0.40        1.44      9.46 o 
   9  11   7        0.72        0.36     11.82 o 
  10  11   7        0.40       -6.81     15.58 o 
 -13  12   7        4.49       -0.93     16.85 o 
 -12  12   7        1.09       20.25     16.41 o 
 -11  12   7       15.44       11.37     12.75 o 
 -10  12   7       34.22       26.95     13.47 o 
  -9  12   7        3.94        8.66     17.33 o 
  -8  12   7        4.14        9.38     10.84 o 
  -7  12   7       71.76       78.05     17.24 o 
  -6  12   7        8.21        0.66      6.25 o 
  -5  12   7      162.86      154.58     16.96 o 
  -4  12   7       85.57       78.40     12.46 o 
  -3  12   7        1.07        3.93      7.62 o 
  -2  12   7       20.04        7.51      7.59 o 
  -1  12   7       70.20       82.43     13.83 o 
   0  12   7       15.04       19.03      9.16 o 
   1  12   7       10.09       16.11      7.12 o 
   2  12   7        0.04       -4.29      6.43 o 
   3  12   7       18.95       23.97      8.19 o 
   4  12   7        0.49       14.01      9.95 o 
   5  12   7        6.56       19.78      8.27 o 
   6  12   7       75.17       94.47     14.22 o 
   7  12   7        2.18        4.67      7.97 o 
   8  12   7       20.18       32.51     11.82 o 
   9  12   7        2.77       -4.90      9.73 o 
 -12  13   7        8.01       -6.09     16.18 o 
 -11  13   7        8.63        9.08     14.31 o 
 -10  13   7        0.79       16.00     12.65 o 
  -9  13   7        2.73       14.25     13.56 o 
  -8  13   7      172.11      193.30     25.08 o 
  -7  13   7        3.32        2.85     12.14 o 
  -6  13   7      231.48      225.98     22.66 o 
  -5  13   7       32.62       32.73      9.29 o 
  -4  13   7       38.11       39.80      9.99 o 
  -3  13   7       11.03        3.69     10.07 o 
  -2  13   7      305.69      220.23     22.66 o 
  -1  13   7       15.29       28.00      9.87 o 
   0  13   7       63.26       38.88     11.06 o 
   1  13   7       25.42       38.59     12.26 o 
   2  13   7        3.96       13.88      9.09 o 
   3  13   7       26.14       30.79     11.09 o 
   4  13   7        0.02       13.82      8.56 o 
   5  13   7        0.05        2.62      7.37 o 
   6  13   7       55.19       39.22     10.61 o 
   7  13   7        2.19        8.42     12.87 o 
   8  13   7       11.44        5.48     11.66 o 
 -11  14   7        3.27       -6.22     12.95 o 
 -10  14   7        4.00       10.85     13.21 o 
  -9  14   7        4.61       15.52     17.35 o 
  -8  14   7        2.81       12.24     12.42 o 
  -7  14   7        0.03        0.47     11.54 o 
  -6  14   7        2.11       13.90     10.07 o 
  -5  14   7        5.09        7.80      8.83 o 
  -4  14   7       21.51       25.83      9.80 o 
  -3  14   7       77.01       63.93     13.70 o 
  -2  14   7       38.00       39.23     11.66 o 
  -1  14   7       15.13       23.01     10.62 o 
   0  14   7        1.40       16.27      8.15 o 
   1  14   7        0.13       -7.20      8.16 o 
   2  14   7       69.85       45.07     13.02 o 
   3  14   7       15.75       22.57     12.67 o 
   4  14   7        0.43       -0.61      8.67 o 
   5  14   7        9.99       -9.04     10.76 o 
   6  14   7        9.82       16.59     11.81 o 
   7  14   7        0.15       19.20     14.64 o 
 -10  15   7        0.30        1.20     12.62 o 
  -9  15   7        1.98       -6.69     12.94 o 
  -8  15   7        6.35       -1.95     11.89 o 
  -7  15   7        1.46        7.99     12.23 o 
  -6  15   7        0.60      -12.92     12.92 o 
  -5  15   7       19.26       29.26     12.21 o 
  -4  15   7        8.92        4.73      9.79 o 
  -3  15   7        0.09       30.39     10.53 o 
  -2  15   7        6.10        6.53      9.48 o 
  -1  15   7       20.06       24.16     10.01 o 
   0  15   7        0.60        6.30      9.36 o 
   1  15   7        2.45       14.84      8.59 o 
   2  15   7       32.65       61.59     13.34 o 
   3  15   7        0.62       -4.01     12.12 o 
   4  15   7        0.32        3.44      9.27 o 
   5  15   7        0.07       -4.47     10.65 o 
  -8  16   7        3.96       -6.39     14.14 o 
  -7  16   7        1.99      -12.49     12.49 o 
  -6  16   7        8.33        2.18     12.98 o 
  -5  16   7        0.26        4.30     11.65 o 
  -4  16   7        0.92       14.95     11.15 o 
  -3  16   7       26.97       36.45     18.60 o 
  -2  16   7        0.09       -4.18      8.47 o 
  -1  16   7        0.29       -1.10      9.44 o 
   0  16   7        6.17       11.73     10.80 o 
   1  16   7        6.52       -5.24      9.84 o 
   2  16   7        5.13        8.19     10.43 o 
   3  16   7        6.07       21.55     10.26 o 
   4  16   7        1.96       20.91     11.91 o 
  -5  17   7        6.00        6.27     19.14 o 
  -4  17   7       11.68       21.44     13.73 o 
  -3  17   7        1.09        9.74     21.98 o 
  -2  17   7       10.07       -5.13     10.39 o 
  -1  17   7        1.95        9.75     15.04 o 
   0  17   7        2.44       10.92     15.43 o 
 -18   0   8        0.13        5.98     33.83 o 
 -16   0   8        0.21       17.75     19.63 o 
 -14   0   8        4.69       15.10     11.67 o 
 -12   0   8        4.97        0.02     11.08 o 
 -10   0   8       68.39       51.35     13.11 o 
  -8   0   8       25.89       42.81      9.69 o 
  -6   0   8      355.14      464.05     18.13 o 
  -4   0   8      513.14      424.39     15.99 o 
  -2   0   8       12.77        1.53      6.15 o 
   0   0   8       82.07      139.28     11.86 o 
   2   0   8       41.29       61.49     10.88 o 
   4   0   8     1745.33     1727.90     42.14 o 
   6   0   8        6.13       11.54      7.97 o 
   8   0   8       10.10       13.75     20.09 o 
  10   0   8      224.59      212.82     35.25 o 
  12   0   8      366.00      234.32     52.92 o 
 -18   1   8       15.58       28.71     13.57 o 
 -17   1   8        2.06       12.81     10.83 o 
 -16   1   8       61.13       66.74     13.62 o 
 -15   1   8        6.67       10.68      7.59 o 
 -14   1   8       76.39       76.90     14.09 o 
 -13   1   8       69.68       50.15     10.03 o 
 -12   1   8      284.83      319.55     21.74 o 
 -11   1   8       15.88       15.26      7.16 o 
 -10   1   8      228.55      237.07     16.99 o 
  -9   1   8      134.62      118.22     11.86 o 
  -8   1   8       17.39       37.29      4.56 o 
  -7   1   8       12.11        7.08      2.98 o 
  -6   1   8        5.41        4.13      3.68 o 
  -5   1   8     1333.28     1404.93     22.31 o 
  -4   1   8      153.52      175.95      8.31 o 
  -3   1   8      185.88      204.96      8.04 o 
  -2   1   8      310.04      284.12     10.23 o 
  -1   1   8       43.90       56.89      7.06 o 
   0   1   8     4647.56     5001.82     48.74 o 
   1   1   8      218.18      206.66      9.87 o 
   2   1   8      580.59      526.54     14.26 o 
   3   1   8      378.91      442.01     14.84 o 
   4   1   8     2419.82     2531.87     38.45 o 
   5   1   8        2.23        3.72      4.32 o 
   6   1   8       69.59       80.26      8.73 o 
   7   1   8       21.51       32.54      7.67 o 
   8   1   8      323.34      275.35     20.45 o 
   9   1   8        0.00        3.91     13.76 o 
  10   1   8        2.87       15.43      9.30 o 
  11   1   8      126.53      112.57     16.56 o 
  12   1   8        0.09       27.76     15.53 o 
  13   1   8        5.55       -7.12     32.99 o 
 -18   2   8        3.10       -2.01     12.73 o 
 -17   2   8       42.40       44.15     13.27 o 
 -16   2   8       22.28       22.46     13.68 o 
 -15   2   8        1.33       -1.30      7.20 o 
 -14   2   8       67.89       75.45     12.48 o 
 -13   2   8        7.93       13.49      7.90 o 
 -12   2   8      248.38      246.12     19.16 o 
 -11   2   8      742.77      735.84     25.85 o 
 -10   2   8        5.64       10.20      6.21 o 
  -9   2   8      156.86      185.87     14.48 o 
  -8   2   8      196.19      212.09     13.34 o 
  -7   2   8        2.19       -0.52      3.15 o 
  -6   2   8      173.71      236.68     11.18 o 
  -5   2   8      411.64      410.14     12.32 o 
  -4   2   8      477.58      527.63     13.24 o 
  -3   2   8       38.85       68.32      6.12 o 
  -2   2   8     2196.61     2101.83     33.72 o 
  -1   2   8      465.89      495.39     14.05 o 
   0   2   8    10117.22    10729.68     77.62 o 
   1   2   8      239.66      230.74      9.81 o 
   2   2   8      581.01      541.57     14.50 o 
   3   2   8       78.98      102.42      8.64 o 
   4   2   8      828.09      805.25     22.84 o 
   5   2   8      236.60      285.99     14.88 o 
   6   2   8       19.70        7.86      5.54 o 
   7   2   8      148.91      126.54     14.16 o 
   8   2   8      126.85      137.89     13.38 o 
   9   2   8      107.14      133.89     15.20 o 
  10   2   8        7.84       17.45      9.38 o 
  11   2   8       60.27       88.59     14.59 o 
  12   2   8      167.91      177.84     26.50 o 
  13   2   8        7.50       -3.77     13.90 o 
 -18   3   8        1.67       -5.82     10.09 o 
 -17   3   8        8.25        2.36     10.38 o 
 -16   3   8       17.33       42.27     22.22 o 
 -15   3   8        6.27       -7.59      7.59 o 
 -14   3   8       14.48       29.60      8.05 o 
 -13   3   8      208.15      192.76     20.28 o 
 -12   3   8       22.49       33.65      9.56 o 
 -11   3   8       87.49       82.79     11.51 o 
 -10   3   8        2.17       -2.11      6.22 o 
  -9   3   8      134.25      161.20     11.65 o 
  -8   3   8       26.48       15.52      5.61 o 
  -7   3   8       36.43       31.25      5.59 o 
  -6   3   8       36.52       48.02      5.80 o 
  -5   3   8       68.71       71.75      6.65 o 
  -4   3   8     3571.42     3719.81     38.64 o 
  -3   3   8        6.83       26.09      4.36 o 
  -2   3   8       80.61       89.83      6.74 o 
  -1   3   8      295.17      228.63     10.13 o 
   0   3   8      983.71     1019.89     18.56 o 
   1   3   8        5.94        9.10      3.82 o 
   2   3   8      335.05      343.78     12.51 o 
   3   3   8       70.87      117.58      9.19 o 
   4   3   8      129.46      126.95     10.24 o 
   5   3   8        6.94       12.16      6.45 o 
   6   3   8      455.16      455.46     22.19 o 
   7   3   8       28.45       51.90      8.86 o 
   8   3   8        2.62        3.30      7.66 o 
   9   3   8       30.80       49.85      9.96 o 
  10   3   8       35.46       48.51     11.90 o 
  11   3   8        0.97       17.49     10.77 o 
  12   3   8      198.60      210.43     28.81 o 
  13   3   8        0.89        5.69     22.38 o 
 -17   4   8        9.75       21.43     10.61 o 
 -16   4   8        8.35       16.68     10.46 o 
 -15   4   8       14.39       18.70      9.89 o 
 -14   4   8       18.39       11.22      8.73 o 
 -13   4   8      170.33      197.49     17.84 o 
 -12   4   8       32.95       34.61      9.01 o 
 -11   4   8       69.81       61.18     10.50 o 
 -10   4   8       91.90       89.30     11.36 o 
  -9   4   8       68.13       75.82      8.62 o 
  -8   4   8       12.21        5.56      4.13 o 
  -7   4   8      269.81      277.24     13.00 o 
  -6   4   8       27.62       44.26      6.29 o 
  -5   4   8      273.15      234.79     11.52 o 
  -4   4   8       20.34       16.33      4.65 o 
  -3   4   8      410.16      417.27     12.47 o 
  -2   4   8      138.12      151.23      9.77 o 
  -1   4   8      290.88      288.10     11.23 o 
   0   4   8      535.71      594.69     14.89 o 
   1   4   8      207.12      240.87     11.35 o 
   2   4   8       77.14       71.24      7.19 o 
   3   4   8       27.92       31.56      5.61 o 
   4   4   8      198.55      208.98     14.62 o 
   5   4   8      386.04      383.51     19.44 o 
   6   4   8      604.09      570.97     22.85 o 
   7   4   8      123.06      152.52     14.10 o 
   8   4   8      358.44      384.83     22.33 o 
   9   4   8      205.50      200.04     18.82 o 
  10   4   8      143.28      110.20     14.44 o 
  11   4   8       28.28       36.38     17.16 o 
  12   4   8        1.26       -7.65     13.30 o 
 -17   5   8        0.40       23.04     12.33 o 
 -16   5   8        6.12        5.49      8.71 o 
 -15   5   8        1.81        8.30      9.03 o 
 -14   5   8       11.30       24.69     11.00 o 
 -13   5   8        0.00       -1.31      7.86 o 
 -12   5   8       13.87       10.33      7.20 o 
 -11   5   8       97.40       65.05     10.43 o 
 -10   5   8       78.22       78.86     10.13 o 
  -9   5   8      665.83      679.08     20.64 o 
  -8   5   8       34.17       42.89      7.15 o 
  -7   5   8       11.59       22.20      4.67 o 
  -6   5   8       27.94       21.78      4.73 o 
  -5   5   8       33.63       64.68      8.02 o 
  -4   5   8      668.26      681.27     27.52 o 
  -3   5   8      195.71      184.83     10.30 o 
  -2   5   8       92.19      112.23      8.62 o 
  -1   5   8       18.31       29.47      5.00 o 
   0   5   8      598.08      568.81     15.09 o 
   1   5   8      123.72      130.16      9.24 o 
   2   5   8       29.39       46.86      6.04 o 
   3   5   8      128.82      131.68     11.53 o 
   4   5   8       54.07       40.17      7.51 o 
   5   5   8       66.97       71.05      9.72 o 
   6   5   8       70.29       70.27      9.44 o 
   7   5   8       11.62       14.71      7.24 o 
   8   5   8       18.16       24.69      8.17 o 
   9   5   8        0.31       -0.48      8.66 o 
  10   5   8       60.59       92.03     15.28 o 
  11   5   8       61.41       54.62     15.15 o 
  12   5   8       13.62       23.64     31.97 o 
 -17   6   8        3.29       15.91     10.89 o 
 -16   6   8        1.13      -10.15     10.15 o 
 -15   6   8        7.79       11.70      8.58 o 
 -14   6   8       11.40        1.47     10.53 o 
 -13   6   8        8.67       12.85      8.60 o 
 -12   6   8        0.32       -3.63      5.94 o 
 -11   6   8      356.14      343.04     22.40 o 
 -10   6   8       15.55        7.96      5.85 o 
  -9   6   8      294.16      336.11     17.58 o 
  -8   6   8       50.51       55.81      7.68 o 
  -7   6   8       17.44       16.77      4.14 o 
  -6   6   8        4.18        4.24      3.62 o 
  -5   6   8      279.34      325.97     14.97 o 
  -4   6   8      314.76      334.73     14.74 o 
  -3   6   8       87.80       89.11      8.36 o 
  -2   6   8       13.78        9.74      5.39 o 
  -1   6   8      286.25      287.94     12.18 o 
   0   6   8      120.82      135.58      9.43 o 
   1   6   8      176.66      212.66     11.55 o 
   2   6   8      118.37      142.06     11.30 o 
   3   6   8        3.55       10.58      5.67 o 
   4   6   8        2.49        3.43      5.60 o 
   5   6   8      111.16       86.98     11.95 o 
   6   6   8      124.42      151.41     15.63 o 
   7   6   8       19.45       28.23      8.86 o 
   8   6   8       25.84        9.65     12.39 o 
   9   6   8        0.22       -4.60      8.86 o 
  10   6   8       17.40       10.63      9.42 o 
  11   6   8       36.93       34.13     13.81 o 
  12   6   8       15.37       11.11     17.11 o 
 -16   7   8        3.78        4.43     11.75 o 
 -15   7   8        3.27       11.75     11.23 o 
 -14   7   8        0.01       -0.25      8.16 o 
 -13   7   8       19.92       26.55     12.79 o 
 -12   7   8       32.98       20.49      8.65 o 
 -11   7   8       74.06       51.69      9.74 o 
 -10   7   8       97.67       88.57     10.44 o 
  -9   7   8       64.28      107.47     11.14 o 
  -8   7   8      188.78      190.71     14.11 o 
  -7   7   8       55.10       59.48      6.66 o 
  -6   7   8        1.32       -3.15      3.50 o 
  -5   7   8      311.86      307.23     13.72 o 
  -4   7   8       35.67       36.22      5.42 o 
  -3   7   8      191.60      205.66     11.70 o 
  -2   7   8      150.31      190.33     13.49 o 
  -1   7   8      255.63      287.64     12.79 o 
   0   7   8      257.47      250.01     14.69 o 
   1   7   8      523.57      522.39     15.37 o 
   2   7   8      163.60      173.86     14.70 o 
   3   7   8      341.74      340.67     20.69 o 
   4   7   8      101.24      104.87     13.61 o 
   5   7   8       17.16       26.03      7.95 o 
   6   7   8        4.78        4.07      7.21 o 
   7   7   8      210.15      193.87     23.56 o 
   8   7   8       48.40       25.23     12.59 o 
   9   7   8      126.97      154.97     20.49 o 
  10   7   8       23.21       26.81     12.21 o 
  11   7   8        1.43        8.10     10.67 o 
 -16   8   8        0.14        7.52     18.60 o 
 -15   8   8       12.74        6.08     11.06 o 
 -14   8   8       11.92       23.31     14.34 o 
 -13   8   8       23.26       16.03      9.84 o 
 -12   8   8       17.05        8.41     13.97 o 
 -11   8   8      132.38      131.05     15.88 o 
 -10   8   8        2.04       16.84      6.64 o 
  -9   8   8        7.45        7.28      5.65 o 
  -8   8   8        0.07        4.43      5.82 o 
  -7   8   8       31.18       28.42      6.23 o 
  -6   8   8       47.31       43.42      6.18 o 
  -5   8   8      106.96       87.14     11.23 o 
  -4   8   8       13.19        9.80      5.28 o 
  -3   8   8        0.74       11.77      3.61 o 
  -2   8   8       57.45       90.06      8.30 o 
  -1   8   8       42.31       29.69      6.31 o 
   0   8   8       17.88       26.07      6.09 o 
   1   8   8      758.06      781.70     25.41 o 
   2   8   8      142.67      196.02     16.26 o 
   3   8   8      136.11      135.00     14.11 o 
   4   8   8      148.80      163.31     15.93 o 
   5   8   8      836.71      755.17     27.89 o 
   6   8   8       73.65      111.08     15.54 o 
   7   8   8        1.12        0.63      9.10 o 
   8   8   8       39.86       46.32     10.75 o 
   9   8   8       50.87       46.68     12.08 o 
  10   8   8       11.57        5.27     10.98 o 
  11   8   8       12.69       16.21     13.41 o 
 -15   9   8       27.78       29.89     13.15 o 
 -14   9   8        0.46        1.22     11.58 o 
 -13   9   8        1.81        2.40     14.03 o 
 -12   9   8        2.39        7.67     12.16 o 
 -11   9   8        2.07        6.24      9.43 o 
 -10   9   8      215.23      251.76     22.39 o 
  -9   9   8      115.83      115.55     12.96 o 
  -8   9   8      222.97      201.10     16.60 o 
  -7   9   8       78.95      105.44      9.72 o 
  -6   9   8        3.09        5.69      5.10 o 
  -5   9   8      348.22      400.41     29.58 o 
  -4   9   8        1.26        4.30      4.51 o 
  -3   9   8        9.54       12.50      6.18 o 
  -2   9   8       19.98       14.08      5.49 o 
  -1   9   8      119.76      104.32     11.99 o 
   0   9   8      199.39      250.43     18.11 o 
   1   9   8      123.88       91.50     11.18 o 
   2   9   8      362.34      383.90     22.73 o 
   3   9   8       17.83       30.05     12.36 o 
   4   9   8       24.41       15.36      8.76 o 
   5   9   8      595.29      469.76     27.90 o 
   6   9   8       14.31       14.64      8.68 o 
   7   9   8      115.83       90.33     15.69 o 
   8   9   8       88.70       74.49     15.25 o 
   9   9   8       22.21       20.85     12.83 o 
  10   9   8        0.03        5.71     11.59 o 
 -15  10   8       13.60        6.21     10.59 o 
 -14  10   8        7.14       21.71     11.38 o 
 -13  10   8        0.95        7.48     10.83 o 
 -12  10   8        1.63        5.46     10.25 o 
 -11  10   8        4.46       27.60     11.93 o 
 -10  10   8        3.70        3.37      8.25 o 
  -9  10   8       52.92       55.33     11.31 o 
  -8  10   8        0.09        1.19      9.15 o 
  -7  10   8       64.57       67.41     10.25 o 
  -6  10   8        0.85        5.26      6.01 o 
  -5  10   8      269.98      264.56     16.93 o 
  -4  10   8       51.01       43.57      7.26 o 
  -3  10   8       10.61        6.33      5.14 o 
  -2  10   8        1.46       -2.38      8.16 o 
  -1  10   8       69.10       40.91     11.26 o 
   0  10   8      150.13      162.98     16.93 o 
   1  10   8      132.73      125.49     13.91 o 
   2  10   8        3.28        9.52      6.68 o 
   3  10   8       40.98       55.93     12.63 o 
   4  10   8      228.24      226.08     18.85 o 
   5  10   8        0.05       21.76      8.87 o 
   6  10   8       32.57       47.27     10.81 o 
   7  10   8        0.07       -8.90     12.05 o 
   8  10   8        9.03       20.81      9.26 o 
   9  10   8        1.15       -4.43      9.40 o 
  10  10   8        2.37        2.56     12.79 o 
 -14  11   8        2.25       -3.53     21.21 o 
 -13  11   8        8.14       13.03     14.19 o 
 -12  11   8        7.45        9.90     11.29 o 
 -11  11   8       17.30       19.57      8.93 o 
 -10  11   8       16.89       20.57      8.97 o 
  -9  11   8      102.57       80.47     17.47 o 
  -8  11   8       18.55       30.78     13.06 o 
  -7  11   8        2.75       10.79      9.63 o 
  -6  11   8        0.20        4.91      8.15 o 
  -5  11   8       17.80       30.41      8.33 o 
  -4  11   8       74.89       51.53     10.48 o 
  -3  11   8        0.51        6.94      5.86 o 
  -2  11   8      163.22      177.68     16.03 o 
  -1  11   8       13.76       -2.65      5.59 o 
   0  11   8       13.85       16.53      7.00 o 
   1  11   8        4.80        5.96      6.45 o 
   2  11   8        0.77       -0.48      8.40 o 
   3  11   8       45.22       28.49      9.25 o 
   4  11   8       11.57       -0.33      7.34 o 
   5  11   8       83.39       98.06     15.64 o 
   6  11   8       37.06       35.24     10.14 o 
   7  11   8       11.57       -7.85      7.85 o 
   8  11   8       22.07       12.57     16.08 o 
   9  11   8        8.07       -5.02     12.38 o 
 -13  12   8        0.24      -14.92     14.92 o 
 -12  12   8        7.72       21.30     18.52 o 
 -11  12   8        0.97       -2.49     12.72 o 
 -10  12   8       27.42       46.39     14.38 o 
  -9  12   8       49.00       32.03     13.09 o 
  -8  12   8        5.92       11.74     16.81 o 
  -7  12   8       30.38       27.80     11.30 o 
  -6  12   8        0.28        6.25      8.54 o 
  -5  12   8        9.22       55.59     47.50 o 
  -4  12   8        1.01       12.83      7.99 o 
  -3  12   8       71.06       48.40     11.60 o 
  -2  12   8       38.51       48.98     11.83 o 
  -1  12   8       23.05       33.82     12.97 o 
   0  12   8        0.62       -3.68      5.98 o 
   1  12   8       45.13       56.06      9.82 o 
   2  12   8       92.93       93.32     12.87 o 
   3  12   8        1.36       17.11      8.38 o 
   4  12   8        3.59        8.86      8.40 o 
   5  12   8        3.76       -4.56      8.25 o 
   6  12   8        0.10       -6.49      7.32 o 
   7  12   8        4.12        1.08      9.15 o 
   8  12   8       13.37       29.55     11.11 o 
 -12  13   8        0.82       24.94     18.43 o 
 -11  13   8        1.28      -11.23     12.70 o 
 -10  13   8        9.00        2.56     11.59 o 
  -9  13   8       11.18        3.62     11.21 o 
  -8  13   8        0.03        1.33     11.72 o 
  -7  13   8       94.07       97.63     18.54 o 
  -6  13   8       11.38       11.93      8.40 o 
  -5  13   8      249.02      233.43     20.86 o 
  -4  13   8        4.41        1.68      8.30 o 
  -3  13   8       13.12        8.65      9.27 o 
  -2  13   8       38.03       44.22     10.88 o 
  -1  13   8       61.95       57.35     12.62 o 
   0  13   8       14.01       19.24      9.17 o 
   1  13   8       48.35       33.56     10.55 o 
   2  13   8        0.02        2.01      8.48 o 
   3  13   8       59.14       42.24     10.62 o 
   4  13   8       19.13       16.84     13.88 o 
   5  13   8       48.17       48.84     11.53 o 
   6  13   8        2.17        9.66      8.97 o 
   7  13   8       20.35       36.46     10.91 o 
 -11  14   8        0.32        2.09     12.80 o 
 -10  14   8       29.34       15.69     14.40 o 
  -9  14   8       52.59       69.01     17.79 o 
  -8  14   8       31.69       34.12     14.78 o 
  -7  14   8       71.47       83.95     17.78 o 
  -6  14   8       44.03       53.69     15.80 o 
  -5  14   8        5.78       18.93      9.52 o 
  -4  14   8       44.35       67.76     13.39 o 
  -3  14   8        0.68        1.92      8.46 o 
  -2  14   8        0.17       19.38      8.98 o 
  -1  14   8        1.36        3.64      9.48 o 
   0  14   8       21.15       24.27     10.01 o 
   1  14   8       18.40        8.25      8.54 o 
   2  14   8        0.01        4.35      9.81 o 
   3  14   8        4.46       23.96     10.70 o 
   4  14   8        0.06        9.85      9.51 o 
   5  14   8        2.52        6.64     17.63 o 
   6  14   8        3.09       12.98     12.02 o 
  -9  15   8        6.40        9.40     12.64 o 
  -8  15   8        6.39       10.31     12.40 o 
  -7  15   8        4.01       18.08     14.24 o 
  -6  15   8        9.37       25.41     13.69 o 
  -5  15   8        4.80       10.64     12.03 o 
  -4  15   8       12.08        9.58     11.44 o 
  -3  15   8        0.36       -9.67      9.67 o 
  -2  15   8        4.82        7.57     11.39 o 
  -1  15   8       10.57       13.82      8.94 o 
   0  15   8        4.42       -8.43      8.43 o 
   1  15   8       19.34       -0.10      9.51 o 
   2  15   8       14.09        4.18     15.15 o 
   3  15   8        0.31       -8.43     12.14 o 
   4  15   8        0.60        8.11     11.04 o 
  -7  16   8        0.13        6.81     15.99 o 
  -6  16   8        9.28       22.93     17.12 o 
  -5  16   8        0.90       -1.89     11.72 o 
  -4  16   8        0.06       14.16     12.02 o 
  -3  16   8        6.33        9.38     11.13 o 
  -2  16   8        0.53        4.19     11.60 o 
  -1  16   8        3.40       15.52      9.66 o 
   0  16   8        0.82       16.36     13.11 o 
   1  16   8       10.93       10.52      9.54 o 
   2  16   8        0.22       17.92     12.98 o 
 -17   0   9       13.72       40.53     14.40 o 
 -15   0   9       13.20       25.32     12.23 o 
 -13   0   9       31.25       68.58     21.87 o 
 -11   0   9      509.23      539.23     35.64 o 
  -9   0   9       22.35        5.48      7.40 o 
  -7   0   9       72.88       64.44     10.61 o 
  -5   0   9     5136.69     5347.31    109.20 o 
  -3   0   9      102.30      134.23     16.35 o 
  -1   0   9     4268.22     4895.16     84.82 o 
   1   0   9       70.08       57.84      8.45 o 
   3   0   9      279.11      325.26     25.16 o 
   5   0   9       43.71       47.79      9.87 o 
   7   0   9      399.29      347.05     38.55 o 
   9   0   9      319.27      274.01     89.21 o 
  11   0   9        0.30      -10.52     13.17 o 
 -18   1   9        0.59       23.16     13.66 o 
 -17   1   9       11.17        4.24      9.50 o 
 -16   1   9       12.48        7.07      8.66 o 
 -15   1   9       20.40       29.27      9.41 o 
 -14   1   9        0.00       -1.52      9.06 o 
 -13   1   9      140.14      112.38     14.52 o 
 -12   1   9       38.89       27.66      8.31 o 
 -11   1   9        7.21       10.63      6.72 o 
 -10   1   9       10.20        7.35      5.88 o 
  -9   1   9        2.30        3.37      4.68 o 
  -8   1   9       11.48       17.20      3.95 o 
  -7   1   9       70.52       66.24      7.58 o 
  -6   1   9       32.25       27.73      4.85 o 
  -5   1   9      186.13      158.25      9.27 o 
  -4   1   9      705.43      864.97     16.66 o 
  -3   1   9       16.11       23.09      5.48 o 
  -2   1   9      303.14      306.17     14.34 o 
  -1   1   9      154.36      207.76     10.01 o 
   0   1   9     2326.10     2244.25     31.26 o 
   1   1   9      410.86      409.30     12.53 o 
   2   1   9       12.80       15.32      4.52 o 
   3   1   9     2553.07     2706.18     36.54 o 
   4   1   9      271.68      338.14     16.68 o 
   5   1   9       42.58       36.88      6.51 o 
   6   1   9       27.18       31.23      8.32 o 
   7   1   9      163.99      194.07     19.13 o 
   8   1   9       48.89       48.00     13.13 o 
   9   1   9       36.98       55.68     13.96 o 
  10   1   9       33.10       30.04     11.69 o 
  11   1   9      183.86      152.25     20.33 o 
  12   1   9        8.38       32.25     17.93 o 
 -18   2   9        2.80       -7.90     11.73 o 
 -17   2   9       12.60        8.31     10.73 o 
 -16   2   9       14.59       12.02      9.00 o 
 -15   2   9        0.48       24.09      8.38 o 
 -14   2   9      182.69      126.88     16.49 o 
 -13   2   9      313.23      320.65     24.90 o 
 -12   2   9      175.60      150.41     15.57 o 
 -11   2   9      101.76      103.85     12.30 o 
 -10   2   9       21.09       16.03      6.47 o 
  -9   2   9        6.97       13.03      7.77 o 
  -8   2   9      153.85      123.03     11.07 o 
  -7   2   9        0.87        9.21      3.68 o 
  -6   2   9        0.67        6.11      3.40 o 
  -5   2   9       57.66       75.29      6.88 o 
  -4   2   9      471.83      433.67     12.28 o 
  -3   2   9     1293.32     1275.70     23.59 o 
  -2   2   9      505.36      510.77     14.62 o 
  -1   2   9      107.95      137.13      9.27 o 
   0   2   9      548.17      574.57     17.25 o 
   1   2   9      243.35      255.96     10.42 o 
   2   2   9      508.47      520.21     15.01 o 
   3   2   9       59.83       47.45      6.66 o 
   4   2   9        9.83        8.14      5.63 o 
   5   2   9       53.04       60.22      9.64 o 
   6   2   9       42.60       48.21     10.90 o 
   7   2   9     1579.67     1453.28     41.46 o 
   8   2   9       84.88      111.75     14.62 o 
   9   2   9       81.45      120.63     17.50 o 
  10   2   9      122.21      113.52     18.08 o 
  11   2   9       14.49       28.70     13.11 o 
  12   2   9       11.17       18.23     19.64 o 
 -18   3   9        8.35       20.85     11.52 o 
 -17   3   9        2.17       -6.51      9.44 o 
 -16   3   9        7.21        1.59      9.54 o 
 -15   3   9       36.80       32.44     10.40 o 
 -14   3   9        9.79       20.64      8.45 o 
 -13   3   9       53.27       23.89      8.31 o 
 -12   3   9        7.59        8.69      7.06 o 
 -11   3   9       30.91       38.32      8.46 o 
 -10   3   9      226.72      242.13     17.45 o 
  -9   3   9       43.77       40.82      6.32 o 
  -8   3   9      159.50      151.00     11.21 o 
  -7   3   9       21.85       31.01      5.04 o 
  -6   3   9       22.00       21.53      4.45 o 
  -5   3   9      103.99      101.52      7.95 o 
  -4   3   9     2844.11     2844.17     34.07 o 
  -3   3   9        0.06        8.34      3.14 o 
  -2   3   9       18.73       22.91      3.99 o 
  -1   3   9        4.68       15.58      4.04 o 
   0   3   9       84.37       92.63      7.23 o 
   1   3   9      185.72      183.66     10.29 o 
   2   3   9      145.00      167.85     12.01 o 
   3   3   9      133.93      150.28     11.88 o 
   4   3   9      647.33      609.64     23.81 o 
   5   3   9      233.42      245.41     17.69 o 
   6   3   9        1.41       25.59      7.66 o 
   7   3   9      391.37      433.70     27.27 o 
   8   3   9       24.28       37.18     12.03 o 
   9   3   9        0.85        4.12      9.87 o 
  10   3   9       32.25       29.84     16.42 o 
  11   3   9        2.05        3.06     12.78 o 
  12   3   9       30.43       60.44     22.51 o 
 -17   4   9        0.33       -4.17      9.55 o 
 -16   4   9        5.24        9.88      9.10 o 
 -15   4   9        8.14        2.80     10.25 o 
 -14   4   9       18.52        1.96      7.37 o 
 -13   4   9       20.68       20.54      7.73 o 
 -12   4   9       59.71       70.61     11.47 o 
 -11   4   9       94.71      152.91     15.00 o 
 -10   4   9        0.03        8.44      6.29 o 
  -9   4   9       30.53       36.08      6.49 o 
  -8   4   9      101.55      118.06     10.53 o 
  -7   4   9       85.35      104.09      9.19 o 
  -6   4   9      420.57      418.49     14.36 o 
  -5   4   9      103.40      103.48      8.98 o 
  -4   4   9       49.83       37.42      5.38 o 
  -3   4   9        4.55        2.53      3.30 o 
  -2   4   9       40.72       47.90      5.62 o 
  -1   4   9      140.67      172.27      9.27 o 
   0   4   9      506.73      513.86     14.35 o 
   1   4   9       11.60        7.89      4.32 o 
   2   4   9      631.89      674.84     17.65 o 
   3   4   9       30.62       30.36      6.77 o 
   4   4   9      136.99      130.06     13.08 o 
   5   4   9      394.32      376.01     22.01 o 
   6   4   9      963.16      912.46     29.37 o 
   7   4   9      127.82      105.77     12.94 o 
   8   4   9      327.01      303.34     22.41 o 
   9   4   9        0.08       -4.93      9.18 o 
  10   4   9        1.66        2.64     13.33 o 
  11   4   9       63.84       43.51     21.57 o 
  12   4   9       66.60       82.21     37.00 o 
 -17   5   9        8.26        9.80     12.73 o 
 -16   5   9        0.12       -7.61     13.82 o 
 -15   5   9        5.42        8.94     18.22 o 
 -14   5   9       10.61       13.83      8.23 o 
 -13   5   9        9.90        0.26      7.35 o 
 -12   5   9        0.64        2.38      7.82 o 
 -11   5   9       51.34       37.91      9.05 o 
 -10   5   9      575.89      555.10     24.53 o 
  -9   5   9      239.39      243.69     15.59 o 
  -8   5   9        0.05        2.19      6.23 o 
  -7   5   9      202.54      227.59     12.77 o 
  -6   5   9      130.89      112.74     10.08 o 
  -5   5   9       62.37       73.93      7.51 o 
  -4   5   9       48.20       52.32      6.30 o 
  -3   5   9       41.76       45.35      6.45 o 
  -2   5   9       56.85       60.18      7.09 o 
  -1   5   9        9.26       19.17      4.44 o 
   0   5   9        2.61        4.92      4.13 o 
   1   5   9      159.29      174.56     10.97 o 
   2   5   9       32.71       32.25      6.46 o 
   3   5   9       19.13       19.42      6.37 o 
   4   5   9      237.45      236.61     17.27 o 
   5   5   9       22.41       30.98      8.05 o 
   6   5   9       43.28       40.58      9.53 o 
   7   5   9       88.09      117.68     13.74 o 
   8   5   9       50.94       36.76     14.74 o 
   9   5   9        4.08        2.83     10.71 o 
  10   5   9        2.23       -9.96     12.06 o 
  11   5   9        2.30        7.60     16.62 o 
  12   5   9       16.42       28.39     20.18 o 
 -17   6   9        3.41        5.66     11.06 o 
 -16   6   9        1.44        2.33     11.35 o 
 -15   6   9        0.89        5.01      8.43 o 
 -14   6   9        0.57        4.53      7.75 o 
 -13   6   9       81.58       63.63     12.19 o 
 -12   6   9       28.42       50.03     10.92 o 
 -11   6   9       32.04       52.93      9.64 o 
 -10   6   9      179.29      163.78     15.12 o 
  -9   6   9       12.71       23.93      5.89 o 
  -8   6   9       28.62       35.03      7.95 o 
  -7   6   9      370.17      377.75     16.58 o 
  -6   6   9      475.71      494.54     16.47 o 
  -5   6   9      388.93      403.67     19.42 o 
  -4   6   9      291.92      277.22     12.72 o 
  -3   6   9        1.63        8.35      3.75 o 
  -2   6   9      260.79      224.40     12.96 o 
  -1   6   9      783.02      797.11     22.41 o 
   0   6   9      338.22      408.66     15.69 o 
   1   6   9      884.72      858.27     20.02 o 
   2   6   9        0.64        2.12      5.66 o 
   3   6   9        1.57       -1.47      5.38 o 
   4   6   9        4.96        4.46      7.73 o 
   5   6   9       26.55       36.41     10.62 o 
   6   6   9      105.86       88.98     13.96 o 
   7   6   9      159.20      158.30     18.71 o 
   8   6   9      218.04      213.69     24.23 o 
   9   6   9        8.28       12.51     12.13 o 
  10   6   9       10.98       12.55     11.05 o 
  11   6   9       34.79       67.34     17.86 o 
 -16   7   9        0.97        8.64     12.25 o 
 -15   7   9        5.17       20.71      9.01 o 
 -14   7   9        9.59        2.86      9.63 o 
 -13   7   9        2.09        5.40      9.79 o 
 -12   7   9        2.28       23.98      9.68 o 
 -11   7   9       31.02       32.72      8.84 o 
 -10   7   9       89.43       93.26     10.74 o 
  -9   7   9      263.00      279.16     17.60 o 
  -8   7   9      126.77      126.61     11.18 o 
  -7   7   9        5.35        4.38      5.88 o 
  -6   7   9      158.20      163.21     12.43 o 
  -5   7   9       59.64       54.91      7.22 o 
  -4   7   9        8.37        8.77      3.66 o 
  -3   7   9        3.42        8.34      3.30 o 
  -2   7   9        2.30        4.74      3.47 o 
  -1   7   9      667.68      644.43     17.68 o 
   0   7   9      202.92      258.98     13.74 o 
   1   7   9      367.15      341.55     22.45 o 
   2   7   9      270.30      321.52     25.20 o 
   3   7   9      315.55      389.40     25.87 o 
   4   7   9      649.23      616.18     29.18 o 
   5   7   9       16.85       10.25      8.08 o 
   6   7   9       49.26       56.14     12.41 o 
   7   7   9      131.39       87.00     14.68 o 
   8   7   9        0.27       11.65     11.30 o 
   9   7   9       17.73        8.81      9.92 o 
  10   7   9        2.08       -0.38     13.01 o 
  11   7   9       22.73       30.39     16.13 o 
 -16   8   9        3.98        5.60     13.66 o 
 -15   8   9       12.88       17.42     12.44 o 
 -14   8   9        4.03       34.21     14.12 o 
 -13   8   9       14.85        6.79     15.33 o 
 -12   8   9       21.03       29.62     10.05 o 
 -11   8   9       17.20       14.46      8.10 o 
 -10   8   9       47.97       39.36      8.47 o 
  -9   8   9      167.94      159.39     14.48 o 
  -8   8   9       56.87      100.49     10.65 o 
  -7   8   9        2.84        5.01      3.88 o 
  -6   8   9      239.60      242.70     14.00 o 
  -5   8   9      115.40      132.33     11.31 o 
  -4   8   9       32.79       27.72      9.32 o 
  -3   8   9      267.55      229.99     12.54 o 
  -2   8   9        0.01        9.52      8.58 o 
  -1   8   9       16.66       18.43      6.81 o 
   0   8   9     1208.96     1049.74     29.35 o 
   1   8   9      350.72      348.16     23.23 o 
   2   8   9      127.42      164.22     17.17 o 
   3   8   9      109.48      122.82     15.04 o 
   4   8   9      364.64      373.31     29.15 o 
   5   8   9      385.82      363.85     27.56 o 
   6   8   9       91.82       64.58     13.70 o 
   7   8   9       42.06       45.56     11.99 o 
   8   8   9       98.77      106.13     16.25 o 
   9   8   9        4.29        9.86     12.95 o 
  10   8   9       29.76       21.97     18.09 o 
 -15   9   9        2.43      -10.12     10.12 o 
 -14   9   9        2.29        7.86     11.19 o 
 -13   9   9        3.51        1.38      9.55 o 
 -12   9   9        8.62        3.52      9.95 o 
 -11   9   9       10.90       25.52     10.70 o 
 -10   9   9        0.53        8.01      8.53 o 
  -9   9   9      123.72      125.39     12.60 o 
  -8   9   9        0.02        4.59      6.89 o 
  -7   9   9        1.02       12.11      6.87 o 
  -6   9   9      268.37      375.30     17.98 o 
  -5   9   9       21.19       23.48      5.49 o 
  -4   9   9       81.59      112.26     11.43 o 
  -3   9   9      483.36      460.16     21.74 o 
  -2   9   9        8.51       10.93      5.27 o 
  -1   9   9       51.40       40.01      7.47 o 
   0   9   9     1292.13     1151.03     36.16 o 
   1   9   9        0.01        4.80      6.57 o 
   2   9   9      230.08      203.59     19.37 o 
   3   9   9      400.97      425.85     27.48 o 
   4   9   9        3.74       -5.86     10.39 o 
   5   9   9       80.23       61.01     12.85 o 
   6   9   9       77.22       58.30     12.67 o 
   7   9   9       98.38       91.05     14.64 o 
   8   9   9      124.30      107.63     15.80 o 
   9   9   9        6.38       23.78     16.91 o 
  10   9   9        4.79      -12.00     12.00 o 
 -15  10   9        9.49       20.21     13.53 o 
 -14  10   9        3.10        5.10     10.57 o 
 -13  10   9        5.81       19.51     20.00 o 
 -12  10   9        0.90        4.70     10.11 o 
 -11  10   9       13.81       22.27     10.97 o 
 -10  10   9       73.45       58.90     12.24 o 
  -9  10   9        5.63       14.53      7.25 o 
  -8  10   9        3.01        7.40      8.83 o 
  -7  10   9        3.12       13.74     10.23 o 
  -6  10   9       80.59       73.18      9.73 o 
  -5  10   9       78.37       47.93     12.17 o 
  -4  10   9       96.04      118.14     13.44 o 
  -3  10   9       15.64       22.84      7.20 o 
  -2  10   9        3.07        5.94      7.57 o 
  -1  10   9        5.68       13.15      6.68 o 
   0  10   9        5.87        9.25      6.72 o 
   1  10   9       47.50       61.22     11.00 o 
   2  10   9        8.73       19.42      7.89 o 
   3  10   9      375.36      477.51     90.07 o 
   4  10   9       19.08       34.08     10.13 o 
   5  10   9        0.03        5.85      7.58 o 
   6  10   9        0.07        4.60      9.89 o 
   7  10   9       44.49       43.69     12.91 o 
   8  10   9       25.58       16.86      9.84 o 
   9  10   9        4.70       12.55     11.62 o 
 -14  11   9        7.66       -7.14     11.92 o 
 -13  11   9        1.20       11.86     12.22 o 
 -12  11   9        3.51       29.40     12.64 o 
 -11  11   9       14.55        8.11     10.64 o 
 -10  11   9       38.03        4.75     14.97 o 
  -9  11   9       19.98       26.71     12.10 o 
  -8  11   9        3.67       13.85      9.85 o 
  -7  11   9       32.70       50.89     14.75 o 
  -6  11   9       53.82       36.50     11.98 o 
  -5  11   9        1.03        8.18      7.47 o 
  -4  11   9        7.96        9.38      5.95 o 
  -3  11   9        0.54        8.08      9.76 o 
  -2  11   9      111.90       96.01     14.09 o 
  -1  11   9       11.40        2.74      7.35 o 
   0  11   9       41.56       55.73     10.64 o 
   1  11   9       44.36       23.07      8.72 o 
   2  11   9       45.30       44.70     10.75 o 
   3  11   9       50.38       60.81     11.92 o 
   4  11   9       14.14       18.16      8.89 o 
   5  11   9       21.45       12.88      8.82 o 
   6  11   9       39.23       60.88     12.67 o 
   7  11   9       33.93       32.82     11.55 o 
   8  11   9        1.92       -0.42     14.84 o 
 -13  12   9        4.41        1.66     16.74 o 
 -12  12   9        5.90       22.31     15.26 o 
 -11  12   9       13.71       50.23     15.67 o 
 -10  12   9       10.92       18.27     15.86 o 
  -9  12   9       28.82       16.33     11.59 o 
  -8  12   9        0.05        1.46     10.43 o 
  -7  12   9        2.09        6.66      9.79 o 
  -6  12   9      181.07      135.09     20.30 o 
  -5  12   9       30.89       37.97     10.64 o 
  -4  12   9        9.72       10.05      7.59 o 
  -3  12   9        3.98        5.38     13.18 o 
  -2  12   9       90.28       72.36     19.91 o 
  -1  12   9        0.11       12.67      9.58 o 
   0  12   9        0.01        4.42      6.67 o 
   1  12   9       18.35       19.24      8.46 o 
   2  12   9        6.50        6.42      7.20 o 
   3  12   9        5.37       14.70      7.32 o 
   4  12   9       47.47       27.35     11.01 o 
   5  12   9        4.33        5.29      8.58 o 
   6  12   9        5.94       13.47     10.23 o 
   7  12   9       10.99        1.33      9.83 o 
 -12  13   9        7.86       11.11     16.45 o 
 -11  13   9        0.09        9.72     12.80 o 
 -10  13   9      102.88      141.19     22.22 o 
  -9  13   9       21.50        9.49     24.69 o 
  -8  13   9       22.15       28.65     12.63 o 
  -7  13   9       34.50       50.42     15.24 o 
  -6  13   9      232.55      254.01     22.71 o 
  -5  13   9        0.11        3.91      9.72 o 
  -4  13   9       41.73       46.95     12.07 o 
  -3  13   9        0.01       -7.96      7.96 o 
  -2  13   9       23.80       21.19      9.92 o 
  -1  13   9        4.69        1.01      9.89 o 
   0  13   9       19.16       33.25     10.87 o 
   1  13   9       29.17       41.94     12.72 o 
   2  13   9       18.71       36.08      9.64 o 
   3  13   9        0.00        3.65      9.08 o 
   4  13   9        0.24       27.69     12.63 o 
   5  13   9        0.01       -0.75      9.27 o 
   6  13   9        1.04       11.71      9.31 o 
 -11  14   9       16.39        6.60     13.60 o 
 -10  14   9        4.89        5.17     13.87 o 
  -9  14   9        5.66       16.43     19.91 o 
  -8  14   9        0.80        4.34     11.99 o 
  -7  14   9        1.60       21.24     14.59 o 
  -6  14   9        6.19      -10.13     10.13 o 
  -5  14   9        1.51        5.51      9.38 o 
  -4  14   9        9.05       12.40     12.65 o 
  -3  14   9       33.05       13.44     10.53 o 
  -2  14   9        2.68       -9.40      9.91 o 
  -1  14   9        5.94        9.56     14.68 o 
   0  14   9        0.12       20.85      9.58 o 
   1  14   9        0.00       -1.83     11.08 o 
   2  14   9       13.63       14.80     10.33 o 
   3  14   9        7.41       19.77     21.35 o 
   4  14   9        7.43        6.52     10.63 o 
   5  14   9        0.90       -0.38     13.97 o 
  -9  15   9       16.72       43.38     15.30 o 
  -8  15   9        9.24       -1.19     13.02 o 
  -7  15   9        2.41        8.10     11.92 o 
  -6  15   9        1.47       -5.62     18.65 o 
  -5  15   9        0.62       11.52     10.85 o 
  -4  15   9        4.87       -9.71      9.71 o 
  -3  15   9        2.28       -8.64      8.64 o 
  -2  15   9        0.13       -9.81      9.81 o 
  -1  15   9        7.40       14.11     11.36 o 
   0  15   9        4.55       14.54     10.12 o 
   1  15   9        0.27       13.48     10.93 o 
   2  15   9        0.01       -2.75     13.58 o 
   3  15   9        0.25        3.13      9.70 o 
  -6  16   9        2.53       -8.56     13.27 o 
  -5  16   9        0.00       -9.10     11.36 o 
  -4  16   9        0.09       -9.47      9.47 o 
  -3  16   9       10.49        7.43     11.60 o 
  -2  16   9        0.01       -9.36     14.63 o 
  -1  16   9        0.01       15.03     11.22 o 
   0  16   9       11.16       13.70     10.60 o 
   1  16   9       30.06       26.46     10.95 o 
 -18   0  10        5.34        3.90     17.95 o 
 -16   0  10        0.28        3.81     11.85 o 
 -14   0  10       46.03      101.26     20.99 o 
 -12   0  10      299.01      280.67     29.50 o 
 -10   0  10       88.40       54.41     15.33 o 
  -8   0  10        0.70        7.38      5.70 o 
  -6   0  10      119.94      134.75     13.11 o 
  -4   0  10      738.96      630.11     19.45 o 
  -2   0  10       95.70      108.15     15.26 o 
   0   0  10     1546.26     1663.57     48.33 o 
   2   0  10      157.07      172.15     21.52 o 
   4   0  10        0.99        4.96      8.60 o 
   6   0  10      133.95      158.57     44.38 o 
   8   0  10      173.96      158.84     30.41 o 
  10   0  10      119.25      120.79     25.36 o 
  12   0  10      145.50      176.49     46.45 o 
 -18   1  10        5.83       21.27     12.95 o 
 -17   1  10        1.06        1.67     11.66 o 
 -16   1  10        0.24        0.16     10.97 o 
 -15   1  10        2.93        8.66      9.20 o 
 -14   1  10       59.78       79.00     13.35 o 
 -13   1  10       33.07       69.63     12.66 o 
 -12   1  10        0.08       -6.35      6.35 o 
 -11   1  10        0.25        2.16      6.31 o 
 -10   1  10      163.39      229.98     19.27 o 
  -9   1  10        5.94        7.34      6.04 o 
  -8   1  10      166.11      168.96     11.83 o 
  -7   1  10       88.75      137.34      9.67 o 
  -6   1  10      100.28      119.25      8.63 o 
  -5   1  10      272.95      293.64     11.69 o 
  -4   1  10     2196.49     2422.74     30.44 o 
  -3   1  10      303.76      322.51     11.74 o 
  -2   1  10       37.85       22.52      6.57 o 
  -1   1  10       12.97       19.81      6.50 o 
   0   1  10      197.58      245.77     16.16 o 
   1   1  10      183.87      201.56     17.58 o 
   2   1  10      106.86      121.13     12.36 o 
   3   1  10      268.58      319.02     19.33 o 
   4   1  10      100.86      126.28     14.20 o 
   5   1  10       49.05       43.81      9.13 o 
   6   1  10      338.75      297.73     23.70 o 
   7   1  10       16.76       15.62     10.21 o 
   8   1  10      153.38      163.79     21.29 o 
   9   1  10       20.67       15.04     13.11 o 
  10   1  10        6.39        1.41     12.99 o 
  11   1  10       30.89       35.44     12.27 o 
 -18   2  10        3.66        7.05     10.74 o 
 -17   2  10        8.11       17.91      9.51 o 
 -16   2  10       34.27       77.50     32.74 o 
 -15   2  10       97.19      110.49     14.64 o 
 -14   2  10        8.23       17.79      8.85 o 
 -13   2  10       24.18       34.71      9.29 o 
 -12   2  10      181.91      183.12     17.00 o 
 -11   2  10      290.47      266.99     19.86 o 
 -10   2  10        4.48       18.92      5.69 o 
  -9   2  10      449.29      499.48     23.31 o 
  -8   2  10      144.58      186.12     12.68 o 
  -7   2  10       72.80       74.75      7.60 o 
  -6   2  10      167.44      158.63      9.83 o 
  -5   2  10      364.52      385.94     13.00 o 
  -4   2  10     2084.56     2081.03     27.43 o 
  -3   2  10      629.98      636.61     16.82 o 
  -2   2  10       27.76       26.37      5.04 o 
  -1   2  10       50.74       60.77      6.94 o 
   0   2  10        0.02        2.17      4.96 o 
   1   2  10      198.38      207.15     15.22 o 
   2   2  10      228.15      236.85     16.36 o 
   3   2  10        3.18        6.93      5.88 o 
   4   2  10      114.87      106.17     11.93 o 
   5   2  10      161.94      168.30     17.46 o 
   6   2  10      562.57      534.92     29.52 o 
   7   2  10       66.10       49.77     13.06 o 
   8   2  10       62.01       50.30     12.65 o 
   9   2  10      315.72      334.13     34.85 o 
  10   2  10      129.31      123.80     19.32 o 
  11   2  10        5.37       42.04     14.40 o 
 -17   3  10       17.99       39.37     12.28 o 
 -16   3  10        0.00       -0.70      9.25 o 
 -15   3  10       37.59       32.46      9.51 o 
 -14   3  10       77.52       94.24     17.01 o 
 -13   3  10        2.22        3.33      7.11 o 
 -12   3  10       88.39       81.80     11.69 o 
 -11   3  10        1.02       -0.87      6.42 o 
 -10   3  10        7.97        8.46      5.23 o 
  -9   3  10       44.61       34.07      6.14 o 
  -8   3  10      155.26      178.85     12.57 o 
  -7   3  10      162.61      155.81     10.59 o 
  -6   3  10       36.39       26.62      5.08 o 
  -5   3  10       19.53       11.42      3.63 o 
  -4   3  10      364.84      384.71     12.98 o 
  -3   3  10      208.40      213.75     12.41 o 
  -2   3  10       35.92       46.32      6.58 o 
  -1   3  10      323.87      299.29     21.50 o 
   0   3  10        0.01        4.07      4.22 o 
   1   3  10       60.35       95.95      9.37 o 
   2   3  10       40.66       54.13      8.79 o 
   3   3  10        0.46        6.59      6.06 o 
   4   3  10      109.25      108.84     13.79 o 
   5   3  10      264.00      267.82     21.26 o 
   6   3  10      428.68      447.15     31.32 o 
   7   3  10      241.48      335.18     62.94 o 
   8   3  10      376.22      365.29     31.31 o 
   9   3  10      189.17      233.63     28.86 o 
  10   3  10       28.55       33.70     12.35 o 
  11   3  10        2.72        0.57     11.59 o 
 -17   4  10        6.50       36.45     11.42 o 
 -16   4  10       11.97       -3.01      8.36 o 
 -15   4  10       15.32       29.13      9.39 o 
 -14   4  10        0.02       10.27      7.68 o 
 -13   4  10      102.49      128.56     14.96 o 
 -12   4  10      204.45      234.14     19.33 o 
 -11   4  10       67.71       74.04     11.35 o 
 -10   4  10      133.16      145.94     15.69 o 
  -9   4  10        0.01        8.42      4.81 o 
  -8   4  10       28.85       21.15      5.07 o 
  -7   4  10      168.43      183.72     11.74 o 
  -6   4  10       10.95       30.74      5.89 o 
  -5   4  10        5.43       -0.19      4.43 o 
  -4   4  10      141.95      121.31      8.79 o 
  -3   4  10      292.80      294.08     14.45 o 
  -2   4  10      211.16      203.93     12.75 o 
  -1   4  10        0.71        4.74      4.30 o 
   0   4  10      290.79      257.31     14.43 o 
   1   4  10        7.19       13.70      6.74 o 
   2   4  10      478.50      458.87     17.96 o 
   3   4  10      950.25      840.69     25.81 o 
   4   4  10      175.36      191.88     18.42 o 
   5   4  10       24.26       29.41      9.45 o 
   6   4  10        7.55       19.18      9.46 o 
   7   4  10      214.40      255.72     22.02 o 
   8   4  10       59.09       68.22     13.04 o 
   9   4  10        1.73       12.95      8.62 o 
  10   4  10       17.38       50.26     15.91 o 
  11   4  10      156.79      107.49     28.71 o 
 -17   5  10        2.06       -2.26      9.83 o 
 -16   5  10       11.41       10.48     12.25 o 
 -15   5  10        3.92       24.12      9.69 o 
 -14   5  10        3.52       10.45      7.61 o 
 -13   5  10        5.32       17.23      8.61 o 
 -12   5  10       30.41       47.91      9.75 o 
 -11   5  10       24.67       18.99      7.45 o 
 -10   5  10       26.04       30.24      7.87 o 
  -9   5  10      158.39      132.81     11.97 o 
  -8   5  10       73.64       91.64      9.35 o 
  -7   5  10      879.79      847.25     22.28 o 
  -6   5  10       76.16       92.00      8.43 o 
  -5   5  10       89.24       90.12      8.54 o 
  -4   5  10        9.03        9.85      4.18 o 
  -3   5  10        7.36       16.02      4.32 o 
  -2   5  10      247.58      234.95     17.10 o 
  -1   5  10       19.28       31.36      5.86 o 
   0   5  10      167.39      238.35     14.22 o 
   1   5  10      426.07      396.78     16.63 o 
   2   5  10      284.09      300.40     18.48 o 
   3   5  10      358.92      337.30     20.37 o 
   4   5  10       34.09       34.20      8.39 o 
   5   5  10      146.18      170.97     17.68 o 
   6   5  10      331.97      326.22     24.36 o 
   7   5  10      576.10      571.59     37.33 o 
   8   5  10       15.20        3.48     11.43 o 
   9   5  10       87.93       83.76     16.21 o 
  10   5  10       12.70       -6.58     23.24 o 
  11   5  10        3.16       -1.01     15.28 o 
 -17   6  10        0.33        6.08      9.96 o 
 -16   6  10        3.17       24.07      9.97 o 
 -15   6  10        8.30       12.89     11.64 o 
 -14   6  10        4.53       -2.76      8.92 o 
 -13   6  10       62.46       45.44     11.57 o 
 -12   6  10       48.85       23.38      9.99 o 
 -11   6  10        1.15        7.37      7.89 o 
 -10   6  10        1.35       10.78      6.16 o 
  -9   6  10      165.40      162.68     17.65 o 
  -8   6  10        8.47       24.67      8.82 o 
  -7   6  10       36.48       64.98      8.09 o 
  -6   6  10        7.27        7.85      4.18 o 
  -5   6  10      143.19      146.50     10.72 o 
  -4   6  10        1.14        3.55      3.44 o 
  -3   6  10       64.48       79.47      8.16 o 
  -2   6  10      218.16      227.92     15.93 o 
  -1   6  10       57.82       70.27      8.53 o 
   0   6  10      272.22      320.99     15.94 o 
   1   6  10      510.64      470.68     20.22 o 
   2   6  10      522.19      511.82     22.77 o 
   3   6  10      786.52      699.73     25.05 o 
   4   6  10       76.47       47.48     10.62 o 
   5   6  10      251.63      253.80     25.04 o 
   6   6  10      116.26      106.28     18.28 o 
   7   6  10      103.82      118.91     18.40 o 
   8   6  10        3.57       18.46      9.77 o 
   9   6  10       20.10       48.68     13.24 o 
  10   6  10        4.57        9.39     15.74 o 
 -16   7  10        0.89        5.77      8.70 o 
 -15   7  10        1.14       -0.08      9.78 o 
 -14   7  10       13.24       11.28      8.85 o 
 -13   7  10       23.13       12.28      8.74 o 
 -12   7  10       35.92       33.79     11.87 o 
 -11   7  10        4.49       11.02      9.02 o 
 -10   7  10        0.61       -3.33      5.35 o 
  -9   7  10      392.47      381.33     21.78 o 
  -8   7  10        3.69        1.25      5.03 o 
  -7   7  10       11.65       18.51      6.12 o 
  -6   7  10      612.17      563.41     20.43 o 
  -5   7  10      160.10      177.01     14.13 o 
  -4   7  10       77.69       92.88     10.52 o 
  -3   7  10      653.07      668.34     19.73 o 
  -2   7  10        7.88        7.13      6.33 o 
  -1   7  10      260.40      231.36     15.29 o 
   0   7  10        0.02       -1.69      6.37 o 
   1   7  10       59.31       82.27     12.38 o 
   2   7  10        4.50       10.25      7.94 o 
   3   7  10        9.54        9.62      7.96 o 
   4   7  10      107.48      140.56     16.92 o 
   5   7  10       13.51       16.53      9.17 o 
   6   7  10        1.26       -8.13      8.13 o 
   7   7  10      139.45      100.81     17.45 o 
   8   7  10        0.07       10.58     10.56 o 
   9   7  10       86.02       87.71     16.95 o 
  10   7  10       62.05       68.10     25.49 o 
 -16   8  10        0.64        0.70     13.15 o 
 -15   8  10       21.04       39.89     14.79 o 
 -14   8  10        0.03       -9.92     10.03 o 
 -13   8  10       27.62       16.80     10.11 o 
 -12   8  10       11.94       16.14      8.99 o 
 -11   8  10        1.75       23.76      8.20 o 
 -10   8  10        6.21        1.44      5.86 o 
  -9   8  10       19.53       25.20      6.96 o 
  -8   8  10        1.29       -1.07      5.13 o 
  -7   8  10       20.22       22.25      6.47 o 
  -6   8  10      258.23      278.13     15.47 o 
  -5   8  10      167.94      214.49     13.37 o 
  -4   8  10       88.32      103.42      9.28 o 
  -3   8  10      161.84      147.07     13.53 o 
  -2   8  10      335.07      401.40     24.37 o 
  -1   8  10       76.18      111.92     11.33 o 
   0   8  10       33.40       43.39      9.91 o 
   1   8  10      881.82      851.22     34.88 o 
   2   8  10      193.72      190.83     20.12 o 
   3   8  10      344.35      369.60     26.92 o 
   4   8  10       78.10       95.76     14.80 o 
   5   8  10      237.28      225.66     22.86 o 
   6   8  10      190.56      138.12     19.64 o 
   7   8  10       77.82       51.99     13.23 o 
   8   8  10       59.54       84.00     21.38 o 
   9   8  10        0.29       -1.77      9.90 o 
  10   8  10        5.66       -3.94     17.22 o 
 -15   9  10        0.00       18.65      9.77 o 
 -14   9  10       13.90       13.23     18.81 o 
 -13   9  10        6.84       11.83     11.08 o 
 -12   9  10        0.92       13.07     14.06 o 
 -11   9  10       48.81       23.47     20.35 o 
 -10   9  10        2.66        6.39      6.52 o 
  -9   9  10       27.75       21.82      6.82 o 
  -8   9  10      159.32      123.35     12.93 o 
  -7   9  10        0.25        3.32      5.47 o 
  -6   9  10       49.67       30.80      6.36 o 
  -5   9  10      118.58      139.14     12.82 o 
  -4   9  10      164.80      198.85     15.09 o 
  -3   9  10       17.57       18.59      6.17 o 
  -2   9  10      291.87      384.02     22.13 o 
  -1   9  10       30.01       43.86     10.21 o 
   0   9  10      280.97      286.34     22.23 o 
   1   9  10      962.38      909.58     37.67 o 
   2   9  10      287.08      284.48     22.80 o 
   3   9  10       93.58       87.73     15.11 o 
   4   9  10       90.46       89.42     14.52 o 
   5   9  10       41.79       11.30     10.58 o 
   6   9  10       10.79       32.88      9.55 o 
   7   9  10       12.69        6.37     10.10 o 
   8   9  10        2.22       -0.84     10.73 o 
   9   9  10       28.46       20.63     13.62 o 
 -14  10  10        0.16       12.94     13.39 o 
 -13  10  10        6.24       -3.73     13.05 o 
 -12  10  10       53.70       47.05     14.22 o 
 -11  10  10        2.18        9.33     13.84 o 
 -10  10  10       12.82       12.43      8.26 o 
  -9  10  10        7.00        2.08      7.47 o 
  -8  10  10       53.73       53.99     17.58 o 
  -7  10  10      132.66      120.03     15.11 o 
  -6  10  10        0.51        1.25      6.74 o 
  -5  10  10      408.45      384.36     20.44 o 
  -4  10  10       63.83       95.68     11.10 o 
  -3  10  10       90.39      104.02     11.99 o 
  -2  10  10        5.18       10.14      8.42 o 
  -1  10  10       92.42       87.35     13.26 o 
   0  10  10       36.75       25.26      8.74 o 
   1  10  10       25.07       19.00      8.01 o 
   2  10  10      166.16      156.03     17.62 o 
   3  10  10      136.66      127.46     21.76 o 
   4  10  10       13.92        8.67      7.45 o 
   5  10  10       20.13       20.31      9.57 o 
   6  10  10      102.34       88.31     14.34 o 
   7  10  10        2.18       19.40     10.96 o 
   8  10  10        5.47       20.61     17.85 o 
 -14  11  10        0.32       18.88     12.79 o 
 -13  11  10        0.13        3.92     12.06 o 
 -12  11  10        5.24       17.16     17.52 o 
 -11  11  10       12.83       31.98     17.64 o 
 -10  11  10        7.85       10.17     11.65 o 
  -9  11  10        1.31       25.37     11.98 o 
  -8  11  10       11.26       25.69     10.52 o 
  -7  11  10       34.63       40.09     11.93 o 
  -6  11  10       25.96        6.71      6.50 o 
  -5  11  10       99.69       77.65     12.35 o 
  -4  11  10        0.75        6.27      5.84 o 
  -3  11  10       37.65       65.81     11.55 o 
  -2  11  10       45.76       45.92     12.09 o 
  -1  11  10       72.18       75.34     14.73 o 
   0  11  10       19.51       20.94      8.60 o 
   1  11  10        8.46       11.90      8.06 o 
   2  11  10       17.41       24.71      8.40 o 
   3  11  10        2.78       17.09     10.13 o 
   4  11  10        0.62       -1.11     16.27 o 
   5  11  10       58.03       57.82     16.07 o 
   6  11  10       46.61       29.25     16.57 o 
   7  11  10       18.36       20.64     23.33 o 
 -13  12  10        6.78      -15.43     15.43 o 
 -12  12  10        7.10      -13.86     13.86 o 
 -11  12  10       59.33       59.60     20.29 o 
 -10  12  10       43.16       49.44     15.79 o 
  -9  12  10       46.81       54.30     27.68 o 
  -8  12  10       10.84       -7.26     12.88 o 
  -7  12  10      138.98      139.40     18.52 o 
  -6  12  10       18.72        9.38      8.94 o 
  -5  12  10       53.54       48.83     11.78 o 
  -4  12  10       11.68       25.83     12.93 o 
  -3  12  10       85.53       99.89     18.53 o 
  -2  12  10        2.17       12.28      8.72 o 
  -1  12  10       50.81       57.14     11.55 o 
   0  12  10       20.82       36.01      9.20 o 
   1  12  10        0.86       16.01      8.81 o 
   2  12  10       13.88        5.67      7.97 o 
   3  12  10        4.21       -3.96      7.34 o 
   4  12  10        3.77        2.02     11.36 o 
   5  12  10        8.90       14.21     10.19 o 
   6  12  10        2.63       17.30     14.88 o 
   7  12  10        2.31       -3.87     10.96 o 
 -12  13  10        5.23       18.28     17.30 o 
 -11  13  10       20.66       29.41     14.85 o 
 -10  13  10        1.65        9.92     16.03 o 
  -9  13  10        8.23       14.31     19.03 o 
  -8  13  10        4.29       17.55     16.57 o 
  -7  13  10        3.54        5.42     11.65 o 
  -6  13  10        1.56        6.19     11.47 o 
  -5  13  10       12.39       18.42     14.59 o 
  -4  13  10        0.36        8.21     11.54 o 
  -3  13  10       43.13       45.17     13.67 o 
  -2  13  10        0.02        4.74     11.37 o 
  -1  13  10       24.01        8.34     10.52 o 
   0  13  10        5.01       21.59      9.80 o 
   1  13  10        1.60       11.58     10.06 o 
   2  13  10        1.36       20.04      8.98 o 
   3  13  10       46.72       27.51      9.55 o 
   4  13  10        1.07       13.47     11.35 o 
   5  13  10       44.51       64.81     13.31 o 
 -10  14  10        0.51       -2.38     12.67 o 
  -9  14  10        0.03       -5.10     15.32 o 
  -8  14  10       14.61       14.90     13.76 o 
  -7  14  10        6.07       11.69     15.46 o 
  -6  14  10        2.57       10.48     14.96 o 
  -5  14  10        1.95        6.17     10.93 o 
  -4  14  10       10.08       16.12     11.30 o 
  -3  14  10       39.29       43.37     12.59 o 
  -2  14  10        3.94       -5.95     14.21 o 
  -1  14  10        2.35       44.48     20.20 o 
   0  14  10        0.26        1.28     11.75 o 
   1  14  10        1.57       -9.04     11.07 o 
   2  14  10       23.59       20.47     11.56 o 
   3  14  10       16.33       15.62     15.22 o 
   4  14  10        0.39        9.59     14.45 o 
  -8  15  10        5.27       16.69     17.20 o 
  -7  15  10        0.33       37.00     21.21 o 
  -6  15  10        2.39       29.43     19.19 o 
  -5  15  10        1.11       -0.74     12.56 o 
  -4  15  10        4.93       -2.17     15.41 o 
  -3  15  10        4.85      -11.12     11.86 o 
  -2  15  10        1.35       -0.04     10.96 o 
  -1  15  10        0.04       -6.37      9.40 o 
   0  15  10       49.78       53.49     14.77 o 
   1  15  10       11.78       22.32     11.31 o 
   2  15  10        0.04       -5.67     10.35 o 
  -5  16  10        0.16      -14.10     14.10 o 
  -4  16  10        0.25       35.26     12.61 o 
  -3  16  10        3.72       12.81     12.86 o 
  -2  16  10        6.84        8.20     12.44 o 
  -1  16  10        1.71        7.51     11.79 o 
 -17   0  11        5.45       33.32     15.36 o 
 -15   0  11        0.06       -9.31      9.58 o 
 -13   0  11       77.06      112.34     21.08 o 
 -11   0  11       90.00      135.84     25.62 o 
  -9   0  11      468.51      519.43     32.43 o 
  -7   0  11       50.18       73.24     12.89 o 
  -5   0  11     1188.46     1270.56     43.20 o 
  -3   0  11     3391.03     3499.03     73.60 o 
  -1   0  11        3.47       12.01      8.18 o 
   1   0  11      926.82      945.72     39.36 o 
   3   0  11       94.49      123.08     23.15 o 
   5   0  11      415.70      362.37     31.87 o 
   7   0  11       41.72       31.61     16.63 o 
   9   0  11      235.11      282.07     53.57 o 
  11   0  11       28.67      -21.03     21.03 o 
 -18   1  11        2.80        8.00     12.95 o 
 -17   1  11        0.87       -8.16      8.16 o 
 -16   1  11        0.28       12.60      8.52 o 
 -15   1  11       12.23        8.38      9.27 o 
 -14   1  11       12.23        5.42      8.28 o 
 -13   1  11       24.69       32.35      9.50 o 
 -12   1  11       87.37      102.35     13.68 o 
 -11   1  11      203.87      223.95     19.99 o 
 -10   1  11      225.74      216.37     16.68 o 
  -9   1  11       77.88       82.37     10.38 o 
  -8   1  11        2.15       13.60      4.61 o 
  -7   1  11       38.86       33.76      5.43 o 
  -6   1  11      328.97      299.13     12.45 o 
  -5   1  11       85.69       97.13      8.64 o 
  -4   1  11      242.20      314.09     17.69 o 
  -3   1  11      584.26      579.10     20.55 o 
  -2   1  11       19.98       29.25      6.79 o 
  -1   1  11       12.67       24.35      6.64 o 
   0   1  11        0.00       13.86      5.97 o 
   1   1  11      105.74       94.59     10.75 o 
   2   1  11        0.01       -3.38      5.88 o 
   3   1  11        8.77        6.68      6.39 o 
   4   1  11        0.43       -0.06      6.33 o 
   5   1  11      195.11      210.62     23.01 o 
   6   1  11      146.74      158.00     20.97 o 
   7   1  11       94.36       69.29     15.54 o 
   8   1  11       51.31       44.35     17.13 o 
   9   1  11      106.62      109.92     20.41 o 
  10   1  11       38.42       43.66     13.48 o 
  11   1  11        4.13        0.60     12.25 o 
 -17   2  11       41.88       41.72     21.67 o 
 -16   2  11        3.37       -8.01      8.01 o 
 -15   2  11        2.01       12.73      8.75 o 
 -14   2  11        0.68       -5.14      7.72 o 
 -13   2  11        4.16       10.64      7.52 o 
 -12   2  11      302.60      262.30     20.75 o 
 -11   2  11        0.09       -3.26      6.10 o 
 -10   2  11       42.07       39.53      9.11 o 
  -9   2  11        2.21       18.93      6.03 o 
  -8   2  11        2.28        5.93      4.52 o 
  -7   2  11       26.39       20.49      5.12 o 
  -6   2  11      173.76      173.14     11.98 o 
  -5   2  11       55.40       54.95      7.56 o 
  -4   2  11        0.05        2.36      6.36 o 
  -3   2  11        1.48        1.34      5.32 o 
  -2   2  11      219.45      225.99     16.18 o 
  -1   2  11        9.11        7.58      5.50 o 
   0   2  11       48.74       34.24      6.91 o 
   1   2  11      160.04      190.48     15.77 o 
   2   2  11       74.42       93.71     11.00 o 
   3   2  11      211.64      252.27     18.27 o 
   4   2  11       69.20       65.10     12.06 o 
   5   2  11      410.32      406.98     26.88 o 
   6   2  11       34.47       39.40     10.54 o 
   7   2  11        4.23       12.18      9.15 o 
   8   2  11      155.83      162.48     21.27 o 
   9   2  11      189.86      209.53     31.75 o 
  10   2  11       10.66       14.02     12.22 o 
  11   2  11        1.48       24.51     13.11 o 
 -17   3  11       34.98       26.82     16.37 o 
 -16   3  11        9.84       17.13      9.88 o 
 -15   3  11        1.75        2.37      7.51 o 
 -14   3  11       12.44       11.43      7.34 o 
 -13   3  11       10.52        8.84      8.27 o 
 -12   3  11       40.45       31.40      8.97 o 
 -11   3  11        3.78        0.29      7.10 o 
 -10   3  11       10.76       22.88      6.77 o 
  -9   3  11        5.13        2.54      5.37 o 
  -8   3  11        4.92        4.72      4.71 o 
  -7   3  11      180.12      219.26     12.87 o 
  -6   3  11        8.14       11.72      4.87 o 
  -5   3  11      398.66      434.59     16.83 o 
  -4   3  11      430.95      474.35     17.04 o 
  -3   3  11      373.77      355.85     19.00 o 
  -2   3  11      103.68      122.80     12.73 o 
  -1   3  11      216.93      212.55     15.37 o 
   0   3  11       82.84       69.13     10.77 o 
   1   3  11      761.54      680.89     31.46 o 
   2   3  11       29.03       25.63      7.10 o 
   3   3  11     1118.96     1073.75     37.58 o 
   4   3  11      892.12      815.76     33.99 o 
   5   3  11      222.60      238.23     21.30 o 
   6   3  11      192.70      250.41     32.84 o 
   8   3  11      161.83      114.30     18.88 o 
   9   3  11      371.36      386.44     36.88 o 
  10   3  11       31.72       43.13     14.62 o 
 -17   4  11        0.41        3.22     13.92 o 
 -16   4  11        9.68       23.38      9.33 o 
 -15   4  11        5.05       12.39      8.10 o 
 -14   4  11       50.29       42.46     10.41 o 
 -13   4  11       16.34       13.77      9.61 o 
 -12   4  11       81.09       80.68     12.53 o 
 -11   4  11      167.04      162.43     17.40 o 
 -10   4  11      270.94      267.48     19.29 o 
  -9   4  11       12.56        0.39      5.24 o 
  -8   4  11       40.44       48.15      7.31 o 
  -7   4  11      119.97       97.83      9.20 o 
  -6   4  11      132.19      174.26     12.89 o 
  -5   4  11        2.43        8.29      5.35 o 
  -4   4  11      174.12      213.08     13.60 o 
  -3   4  11      573.17      606.09     20.98 o 
  -2   4  11       84.02      102.62     10.93 o 
  -1   4  11       67.78       71.69     11.40 o 
   0   4  11       18.16       19.18      6.30 o 
   1   4  11      119.08      151.33     13.62 o 
   2   4  11      232.41      264.02     20.68 o 
   3   4  11      136.62      143.65     16.77 o 
   4   4  11      222.74      257.39     21.67 o 
   5   4  11      161.51      128.24     16.82 o 
   6   4  11      548.79      540.56     31.03 o 
   7   4  11      242.35      231.17     21.77 o 
   8   4  11       26.57       27.49     14.34 o 
   9   4  11       26.67       36.49     14.91 o 
  10   4  11       22.40       45.66     32.08 o 
 -17   5  11        0.16        7.77     10.60 o 
 -16   5  11        0.40       -3.21      9.00 o 
 -15   5  11        3.87       -3.02      9.98 o 
 -14   5  11       50.62       45.79     10.14 o 
 -13   5  11       75.84       77.29     11.81 o 
 -12   5  11        1.05       -0.56      6.66 o 
 -11   5  11        0.28       -6.86      6.86 o 
 -10   5  11       22.76       15.10      7.31 o 
  -9   5  11        0.01        2.45      5.21 o 
  -8   5  11      152.55      175.95     13.21 o 
  -7   5  11       39.54       43.52      6.61 o 
  -6   5  11        8.16        8.72      5.11 o 
  -5   5  11       29.79       21.46      6.75 o 
  -4   5  11        3.02        1.80      4.31 o 
  -3   5  11        8.30       26.09      5.40 o 
  -2   5  11      144.99      200.04     14.64 o 
  -1   5  11      133.52      141.95     13.04 o 
   0   5  11      170.91      179.91     14.98 o 
   1   5  11        0.29       16.45      6.09 o 
   2   5  11       12.22       12.59      6.89 o 
   3   5  11       33.20       30.45     10.46 o 
   4   5  11      103.53      156.62     17.35 o 
   5   5  11        0.01       10.73      7.86 o 
   6   5  11        9.23       24.89     14.79 o 
   7   5  11       51.80       37.12     13.01 o 
   8   5  11        0.06       10.68     11.22 o 
   9   5  11       11.22        2.46     18.88 o 
  10   5  11      129.51      133.24     28.77 o 
 -16   6  11        0.62        4.92      9.40 o 
 -15   6  11        3.63       15.74     18.18 o 
 -14   6  11       13.41       21.56      9.57 o 
 -13   6  11        0.47        1.99      7.49 o 
 -12   6  11       33.64       51.52     10.43 o 
 -11   6  11      109.57       93.50     12.59 o 
 -10   6  11      235.74      211.94     17.39 o 
  -9   6  11       15.04       26.33      7.04 o 
  -8   6  11       13.65       18.47      6.02 o 
  -7   6  11      176.90      180.01     13.51 o 
  -6   6  11        0.92        0.24      4.87 o 
  -5   6  11       42.01       33.35      6.43 o 
  -4   6  11        4.29       10.08      5.67 o 
  -3   6  11      304.17      265.12     15.35 o 
  -2   6  11      118.38      120.94     13.26 o 
  -1   6  11        4.04        7.16      4.90 o 
   0   6  11      525.96      503.23     21.60 o 
   1   6  11        0.43       -2.27      6.43 o 
   2   6  11      393.24      439.32     24.75 o 
   3   6  11      274.99      266.32     26.11 o 
   4   6  11       43.64       70.31     14.57 o 
   5   6  11       49.00       21.23     10.17 o 
   6   6  11       32.54       32.82     12.80 o 
   7   6  11       33.01       41.21     17.26 o 
   8   6  11      114.87       99.89     18.52 o 
   9   6  11       73.19       59.04     15.67 o 
  10   6  11        0.59       16.55     15.13 o 
 -16   7  11        6.29        2.87     10.70 o 
 -15   7  11        1.37       -8.85      8.85 o 
 -14   7  11       31.93       35.67     10.73 o 
 -13   7  11        0.01       -6.81      7.51 o 
 -12   7  11       10.98       13.72      7.61 o 
 -11   7  11       17.36       22.72      8.12 o 
 -10   7  11       28.08        1.02     13.29 o 
  -9   7  11       61.54       83.84     10.15 o 
  -8   7  11       29.86       40.95      7.89 o 
  -7   7  11        0.12       -1.60      5.38 o 
  -6   7  11        5.23       10.75      5.02 o 
  -5   7  11       11.43        9.39      5.00 o 
  -4   7  11       77.45       82.34      9.96 o 
  -3   7  11      501.96      475.44     18.41 o 
  -2   7  11      514.73      471.61     18.88 o 
  -1   7  11        0.95        8.58      4.90 o 
   0   7  11     1437.14     1341.95     38.47 o 
   1   7  11       11.51        9.77      9.76 o 
   2   7  11      241.07      225.79     23.21 o 
   3   7  11      164.20      171.41     21.50 o 
   4   7  11      930.46      881.53     40.71 o 
   5   7  11       50.79       53.62     13.58 o 
   6   7  11       15.82       22.52     10.44 o 
   7   7  11        1.61       -7.70     11.07 o 
   8   7  11        8.70       11.46     10.10 o 
   9   7  11        5.23       17.17     11.35 o 
 -16   8  11       11.88       15.07     13.76 o 
 -15   8  11        1.35        4.01      9.98 o 
 -14   8  11        4.27       21.97     10.55 o 
 -13   8  11       23.21       22.96      9.16 o 
 -12   8  11      115.23      102.41     13.38 o 
 -11   8  11       17.06        2.86      7.85 o 
 -10   8  11        0.26       -1.39      5.95 o 
  -9   8  11       16.63       18.75      7.45 o 
  -8   8  11       50.36       83.23     11.03 o 
  -7   8  11      211.89      237.27     21.00 o 
  -6   8  11       75.16       65.32      9.58 o 
  -5   8  11      230.48      250.88     18.68 o 
  -4   8  11        2.54        1.70      8.68 o 
  -3   8  11      483.38      494.93     35.43 o 
  -2   8  11       47.49       57.43     10.12 o 
  -1   8  11      136.93      135.00     16.30 o 
   0   8  11      671.38      646.07     29.31 o 
   1   8  11       50.34       54.56     14.47 o 
   2   8  11      380.10      318.70     29.34 o 
   3   8  11        0.00       11.19     10.09 o 
   4   8  11      126.43      109.94     18.97 o 
   5   8  11       81.57       58.34     13.39 o 
   6   8  11        3.98       -7.36      8.95 o 
   7   8  11       12.28       -4.73      9.47 o 
   8   8  11        0.36        7.30     11.26 o 
   9   8  11       94.82       67.21     19.59 o 
 -15   9  11        1.31       11.69     18.47 o 
 -14   9  11        3.75       12.78     13.17 o 
 -13   9  11       13.67        3.27     10.20 o 
 -12   9  11       17.35       43.83     13.05 o 
 -11   9  11        5.24        9.79      7.53 o 
 -10   9  11       48.92       50.23      8.90 o 
  -9   9  11       32.16       33.33     11.03 o 
  -8   9  11        0.10       -3.42      7.35 o 
  -7   9  11      185.48      257.70     22.17 o 
  -6   9  11      115.13      167.12     19.29 o 
  -5   9  11       67.60       86.50     11.95 o 
  -4   9  11       56.99       48.17     10.00 o 
  -3   9  11       78.15       72.18      9.99 o 
  -2   9  11       15.24        9.18      6.78 o 
  -1   9  11      344.48      377.52     26.21 o 
   0   9  11       14.41       14.06      9.09 o 
   1   9  11      372.08      322.35     25.69 o 
   2   9  11        2.24       -3.74      8.34 o 
   3   9  11       75.04       61.00     14.35 o 
   4   9  11       26.61       23.61     11.55 o 
   5   9  11       88.24       84.98     16.91 o 
   6   9  11        0.32       -6.18     11.13 o 
   7   9  11       19.67       42.08     17.91 o 
   8   9  11       28.52       20.73     12.08 o 
 -14  10  11        0.11       -5.61     12.16 o 
 -13  10  11        2.08        0.56     11.22 o 
 -12  10  11       30.34       23.63     12.01 o 
 -11  10  11       14.33        4.66      9.13 o 
 -10  10  11        6.66       -0.51      8.60 o 
  -9  10  11       16.18       17.66     10.88 o 
  -8  10  11        7.54       27.31     10.02 o 
  -7  10  11        5.05       10.29      8.95 o 
  -6  10  11       35.99       49.37     11.54 o 
  -5  10  11       22.03       16.90      7.57 o 
  -4  10  11        0.26       15.78      6.86 o 
  -3  10  11       96.09      103.57     14.40 o 
  -2  10  11      104.60      111.23     15.01 o 
  -1  10  11       64.71       60.92     11.32 o 
   0  10  11        0.35        5.86      7.56 o 
   1  10  11        4.83       14.54      8.29 o 
   2  10  11        1.45        5.19     10.08 o 
   3  10  11       14.35       12.88     10.55 o 
   4  10  11      115.26       89.21     20.99 o 
   5  10  11        0.36       14.33     10.82 o 
   6  10  11       35.80       30.52     13.65 o 
   7  10  11        2.86        7.30     23.40 o 
 -13  11  11        9.95       32.11     18.70 o 
 -12  11  11        6.79       -5.52     15.78 o 
 -11  11  11        4.34        9.99     18.23 o 
 -10  11  11        7.14       -8.56     12.65 o 
  -9  11  11       15.26       15.04     13.53 o 
  -8  11  11        0.48        5.26     13.01 o 
  -7  11  11       11.01       18.43     11.88 o 
  -6  11  11        1.15        2.01     14.42 o 
  -5  11  11       55.76       45.08     11.93 o 
  -4  11  11       49.92       49.20     11.03 o 
  -3  11  11       23.25       16.27     13.39 o 
  -2  11  11       10.32        7.67      8.65 o 
  -1  11  11       74.58       97.25     14.80 o 
   0  11  11        0.54       16.83     12.85 o 
   1  11  11      131.03      124.00     16.40 o 
   2  11  11       31.00       38.31     10.24 o 
   3  11  11        2.48        4.97      9.68 o 
   4  11  11       29.30       22.52     11.18 o 
   5  11  11       43.08       37.01     15.00 o 
   6  11  11        2.90       26.29     12.25 o 
   7  11  11        0.35        3.53     16.56 o 
 -12  12  11        4.33       -2.02     17.00 o 
 -11  12  11        4.10        4.75     20.40 o 
 -10  12  11        9.34        6.15     19.08 o 
  -9  12  11        0.33       -6.28     12.45 o 
  -8  12  11       11.65       -4.90     11.28 o 
  -7  12  11        7.88       20.84     17.37 o 
  -6  12  11        4.69       18.50     12.87 o 
  -5  12  11        0.02        9.48      9.28 o 
  -4  12  11       36.00       57.45     14.50 o 
  -3  12  11        0.12        9.90      8.80 o 
  -2  12  11      185.60      215.43     21.81 o 
  -1  12  11       11.66       11.09      9.36 o 
   0  12  11        0.49       12.86      8.51 o 
   1  12  11       30.47       18.16     11.70 o 
   2  12  11       24.89       11.74     11.45 o 
   3  12  11        1.44       33.16     10.75 o 
   4  12  11       17.70       23.08     31.97 o 
   5  12  11        5.82       10.08     23.46 o 
   6  12  11       37.99       29.87     13.16 o 
 -11  13  11        0.00      -26.10     34.61 o 
 -10  13  11       23.88       26.77     15.15 o 
  -9  13  11        1.21       19.82     19.77 o 
  -8  13  11       18.39       18.39     14.25 o 
  -7  13  11        0.12       -3.96     16.08 o 
  -6  13  11        4.34       23.81     13.32 o 
  -5  13  11       31.44       28.10     14.40 o 
  -4  13  11       71.66       87.46     16.60 o 
  -3  13  11        0.60       15.52     12.52 o 
  -2  13  11        9.69       13.88     14.69 o 
  -1  13  11        8.62       21.66     11.36 o 
   0  13  11       16.58       17.41     13.05 o 
   1  13  11       22.70       34.97      9.62 o 
   2  13  11       19.35       13.70     10.00 o 
   3  13  11        1.87       -2.81     10.31 o 
   4  13  11        3.21        5.92      9.18 o 
 -10  14  11        3.44       -7.88     20.34 o 
  -9  14  11       41.85       43.25     18.11 o 
  -8  14  11        3.29       33.83     22.31 o 
  -7  14  11        4.39        8.95     13.88 o 
  -6  14  11        2.95       -4.85     14.60 o 
  -5  14  11        8.40        6.42     12.27 o 
  -4  14  11        0.01        4.71     13.48 o 
  -3  14  11        0.21        9.17     11.12 o 
  -2  14  11        2.80        9.59     11.90 o 
  -1  14  11        2.67       45.74     12.81 o 
   0  14  11        9.62       27.17     11.02 o 
   1  14  11       13.71       17.56     14.28 o 
   2  14  11       23.24       27.63     11.62 o 
   3  14  11        0.87        0.36     12.04 o 
  -7  15  11       11.23       15.05     22.58 o 
  -6  15  11        5.71        3.61     15.30 o 
  -5  15  11        0.47       -3.70     15.99 o 
  -4  15  11        1.51        8.70     12.42 o 
  -3  15  11        6.35       29.15     13.25 o 
  -2  15  11        7.21        0.51     12.81 o 
  -1  15  11        0.11       11.63     10.09 o 
   0  15  11        2.12       -6.43     11.32 o 
 -16   0  12       16.97       31.92     14.41 o 
 -14   0  12       14.26       17.23     15.91 o 
 -12   0  12       55.66       37.76     20.77 o 
 -10   0  12      244.32      271.94     26.45 o 
  -8   0  12        9.68       13.83     11.71 o 
  -6   0  12       46.85       26.51      9.60 o 
  -4   0  12      945.40      928.05     44.94 o 
  -2   0  12       83.80       88.90     16.35 o 
   0   0  12      174.57      186.42     22.63 o 
   2   0  12      436.67      422.78     33.19 o 
   4   0  12      167.18      139.22     20.32 o 
   6   0  12      111.97      164.47     75.43 o 
   8   0  12      168.61      183.96     50.27 o 
  10   0  12       38.17       34.50     25.62 o 
 -17   1  12        3.46        0.41      9.93 o 
 -16   1  12        0.57        7.59     11.58 o 
 -15   1  12        0.05       -1.12      9.24 o 
 -14   1  12       82.83       84.15     13.41 o 
 -13   1  12       56.80       38.42     13.58 o 
 -12   1  12      237.48      228.65     23.66 o 
 -11   1  12      120.31      105.71     12.79 o 
 -10   1  12      246.18      257.96     18.83 o 
  -9   1  12       42.83       28.99      6.95 o 
  -8   1  12      134.42      161.43     13.66 o 
  -7   1  12       28.75       36.26      7.30 o 
  -6   1  12        8.65        9.57      5.28 o 
  -5   1  12      598.39      606.58     22.27 o 
  -4   1  12       33.78       42.51      8.20 o 
  -3   1  12      342.61      374.04     20.71 o 
  -2   1  12       92.03      152.13     13.81 o 
  -1   1  12      157.79      199.68     16.13 o 
   0   1  12      225.27      237.03     17.51 o 
   1   1  12       33.20       42.34      8.67 o 
   2   1  12      226.01      206.39     25.19 o 
   3   1  12       34.10       47.11      9.56 o 
   4   1  12      298.02      293.13     23.46 o 
   5   1  12        6.26        3.54      8.20 o 
   6   1  12       19.38       50.84     13.64 o 
   7   1  12       32.56       28.93     11.75 o 
   8   1  12      255.47      260.05     39.05 o 
   9   1  12       31.20       38.05     12.41 o 
  10   1  12        0.14       -5.13     12.44 o 
 -17   2  12       10.16       22.40      9.90 o 
 -16   2  12        4.54        8.51     11.36 o 
 -15   2  12        0.48        9.11     10.65 o 
 -14   2  12        8.42        9.16      8.35 o 
 -13   2  12       43.66       37.09      9.44 o 
 -12   2  12       26.06       29.61      9.49 o 
 -11   2  12        7.83       13.18      6.70 o 
 -10   2  12       41.35       70.11     10.14 o 
  -9   2  12       27.05       29.86      8.25 o 
  -8   2  12      162.02      177.93     14.53 o 
  -7   2  12      495.77      443.52     20.99 o 
  -6   2  12        6.67       16.23      6.32 o 
  -5   2  12       31.83       40.84      7.31 o 
  -4   2  12      134.54      148.25     15.94 o 
  -3   2  12       90.36      112.41     12.11 o 
  -2   2  12       48.64       64.72      9.40 o 
  -1   2  12        0.01       -4.59      5.76 o 
   0   2  12       60.33       74.88     11.78 o 
   1   2  12       24.16       22.80      7.02 o 
   2   2  12       67.78       75.56     10.98 o 
   3   2  12        0.06        6.66      7.11 o 
   4   2  12      311.88      326.98     24.28 o 
   5   2  12       90.93       89.13     13.58 o 
   6   2  12        0.25        6.60      8.16 o 
   7   2  12      139.97      139.69     23.74 o 
   8   2  12       80.27       74.46     18.90 o 
   9   2  12        5.97       20.08     12.98 o 
  10   2  12       31.51       32.75     13.92 o 
 -17   3  12        1.59        6.22     15.86 o 
 -16   3  12       22.27       27.17      9.95 o 
 -15   3  12        0.16        8.57      8.38 o 
 -14   3  12       11.99       28.54     10.09 o 
 -13   3  12        0.00       -0.46      7.30 o 
 -12   3  12       20.78       27.06     10.97 o 
 -11   3  12      279.85      286.22     22.99 o 
 -10   3  12        2.18        1.99      6.48 o 
  -9   3  12        2.33       -3.19      6.64 o 
  -8   3  12      694.11      612.49     22.63 o 
  -7   3  12        0.06       22.23      5.95 o 
  -6   3  12       98.22      114.03     12.23 o 
  -5   3  12      386.25      380.16     20.83 o 
  -4   3  12       90.60       89.58     10.81 o 
  -3   3  12      323.84      330.69     19.46 o 
  -2   3  12       60.56       72.68     10.04 o 
  -1   3  12      307.84      311.51     19.44 o 
   0   3  12       11.24       18.76      6.66 o 
   1   3  12       10.01       20.77      7.18 o 
   2   3  12      307.25      320.78     21.74 o 
   3   3  12        4.21        5.09      7.90 o 
   4   3  12     1133.72     1023.68     39.57 o 
   5   3  12       30.20       48.34     11.18 o 
   6   3  12        3.19       -9.74      9.74 o 
   7   3  12       54.19       62.87     16.49 o 
   8   3  12       57.01       85.31     17.32 o 
   9   3  12       27.05       20.41     16.75 o 
  10   3  12        9.34       -3.92     15.64 o 
 -17   4  12        8.73       17.61     12.66 o 
 -16   4  12        0.28        2.71     17.27 o 
 -15   4  12        5.30        8.13      8.47 o 
 -14   4  12       37.93       34.49     10.08 o 
 -13   4  12        7.86       20.57      8.93 o 
 -12   4  12       25.34       25.35      7.70 o 
 -11   4  12       52.96       53.32     10.45 o 
 -10   4  12       26.80       36.98      8.55 o 
  -9   4  12       86.67      120.90     12.82 o 
  -8   4  12        3.17        5.69      5.53 o 
  -7   4  12       14.00       23.93      6.07 o 
  -6   4  12        0.38        4.50      5.52 o 
  -5   4  12       18.23       18.80      6.14 o 
  -4   4  12      101.79      133.82     13.05 o 
  -3   4  12      177.90      206.78     18.18 o 
  -2   4  12      180.13      168.20     15.06 o 
  -1   4  12      403.91      418.41     23.10 o 
   0   4  12      592.00      498.76     23.85 o 
   1   4  12        0.75        8.15      6.18 o 
   2   4  12      203.28      218.27     19.18 o 
   3   4  12        4.85        3.72      8.15 o 
   4   4  12       67.56       83.88     14.20 o 
   5   4  12        0.86       10.96      8.90 o 
   6   4  12       10.90        3.73      9.00 o 
   7   4  12       37.53       13.93     10.17 o 
   8   4  12      129.94       82.71     22.06 o 
   9   4  12       83.15       69.21     18.17 o 
 -17   5  12        0.89       16.63     10.74 o 
 -16   5  12       21.04        7.71     12.89 o 
 -15   5  12        7.52       -6.80      6.80 o 
 -14   5  12        4.71        1.29      7.87 o 
 -13   5  12       19.11       28.07      8.66 o 
 -12   5  12       42.41       34.76      9.78 o 
 -11   5  12       81.45       65.31     11.28 o 
 -10   5  12       14.83       21.54      7.93 o 
  -9   5  12       94.75      112.55     12.53 o 
  -8   5  12      402.54      405.44     37.05 o 
  -7   5  12       52.28       40.91      8.71 o 
  -6   5  12        0.63        0.72      4.46 o 
  -5   5  12      206.13      221.11     16.33 o 
  -4   5  12      153.90      161.49     14.41 o 
  -3   5  12        4.20        4.16      5.19 o 
  -2   5  12      198.30      162.24     15.21 o 
  -1   5  12        0.30        4.43      5.45 o 
   0   5  12       96.89      120.31     12.83 o 
   1   5  12      318.28      343.58     24.26 o 
   2   5  12      304.60      287.65     22.94 o 
   3   5  12      167.84      169.03     17.71 o 
   4   5  12       52.47       41.39      9.92 o 
   5   5  12      199.05      238.11     27.59 o 
   6   5  12       44.78       52.92     14.42 o 
   7   5  12       11.15       21.68     16.79 o 
   8   5  12        8.37       -6.64     10.71 o 
   9   5  12       28.14        6.13     17.61 o 
 -16   6  12        1.27       16.67     10.64 o 
 -15   6  12       12.94       18.83     10.57 o 
 -14   6  12        7.05        5.03      8.12 o 
 -13   6  12        0.00       -1.01      7.41 o 
 -12   6  12       11.06       12.16      7.47 o 
 -11   6  12       36.21       36.97     11.67 o 
 -10   6  12       42.31       36.10      9.24 o 
  -9   6  12       97.26      108.47     14.19 o 
  -8   6  12        5.18       14.38      6.51 o 
  -7   6  12      189.41      201.75     16.32 o 
  -6   6  12      219.24      283.51     17.47 o 
  -5   6  12      164.20      163.35     13.20 o 
  -4   6  12      203.76      213.52     16.69 o 
  -3   6  12        0.32       -2.34      5.09 o 
  -2   6  12       19.58       16.83      5.13 o 
  -1   6  12     1055.92      996.25     30.77 o 
   0   6  12       64.61       95.80     13.58 o 
   1   6  12       56.03       41.20     10.23 o 
   2   6  12      159.71      135.37     19.25 o 
   3   6  12       51.63       51.38     13.30 o 
   4   6  12       48.99       49.60     16.23 o 
   5   6  12        4.97       24.34     10.44 o 
   6   6  12       18.86       12.25     10.40 o 
   7   6  12       18.97        9.14     11.00 o 
   8   6  12       36.49       25.00     12.62 o 
   9   6  12        4.84       -0.16     18.21 o 
 -16   7  12        5.44       -9.30      9.30 o 
 -15   7  12        2.05        1.23      9.37 o 
 -14   7  12        4.72       21.35      9.85 o 
 -13   7  12       68.27       60.37     18.65 o 
 -12   7  12       40.09       39.22     10.93 o 
 -11   7  12        1.00       22.07      9.02 o 
 -10   7  12       99.98      112.95     14.51 o 
  -9   7  12       23.84       15.89      8.38 o 
  -8   7  12        2.11       10.37      6.97 o 
  -7   7  12      178.31      181.72     15.86 o 
  -6   7  12       33.13       50.31      9.66 o 
  -5   7  12       42.04       32.36      9.36 o 
  -4   7  12      246.10      269.83     16.82 o 
  -3   7  12       11.64       14.10      6.40 o 
  -2   7  12      235.50      244.13     17.89 o 
  -1   7  12       12.10       33.38     11.31 o 
   0   7  12        3.65       12.65      8.92 o 
   1   7  12      200.05      165.34     21.66 o 
   2   7  12      212.10      193.80     23.24 o 
   3   7  12      262.48      261.41     27.01 o 
   4   7  12       44.37       39.85     12.42 o 
   5   7  12       44.56       53.25     13.11 o 
   6   7  12        0.42        6.45     12.89 o 
   7   7  12       11.18       20.51     11.21 o 
   8   7  12      113.76      189.74     27.68 o 
 -15   8  12        2.75      -12.98     18.34 o 
 -14   8  12        0.01        4.85      9.52 o 
 -13   8  12        1.21       -1.43      9.08 o 
 -12   8  12        0.25        3.04      8.93 o 
 -11   8  12        0.76        4.29      7.40 o 
 -10   8  12       46.09       53.36     10.14 o 
  -9   8  12       40.38       51.76     10.11 o 
  -8   8  12      284.39      314.29     23.55 o 
  -7   8  12        0.55        9.32      6.60 o 
  -6   8  12      102.45      111.43     11.42 o 
  -5   8  12        9.94        9.73      5.93 o 
  -4   8  12       46.34       45.43      9.32 o 
  -3   8  12      624.13      541.58     39.52 o 
  -2   8  12     1339.60     1214.61     39.08 o 
  -1   8  12      265.37      278.41     27.05 o 
   0   8  12      163.93      134.97     18.71 o 
   1   8  12      248.70      257.09     25.98 o 
   2   8  12       49.31       36.39     12.30 o 
   3   8  12       98.56       93.07     16.07 o 
   4   8  12        0.28       -6.45      9.42 o 
   5   8  12        3.14       -4.80      8.57 o 
   6   8  12        0.09       14.78     10.85 o 
   7   8  12        8.87       11.00     13.37 o 
   8   8  12        7.54       15.68     11.24 o 
 -15   9  12        1.80      -13.07     24.03 o 
 -14   9  12       13.96       32.41     16.15 o 
 -13   9  12       26.93       26.28     18.36 o 
 -12   9  12       19.85        3.10      8.46 o 
 -11   9  12       22.55        8.00      8.44 o 
 -10   9  12        2.72        4.54      8.21 o 
  -9   9  12       12.59        9.22      6.99 o 
  -8   9  12      261.37      296.14     26.25 o 
  -7   9  12       37.62       41.33     12.92 o 
  -6   9  12      103.87       77.94     12.77 o 
  -5   9  12       20.01        9.32      8.13 o 
  -4   9  12       54.40       67.74     11.87 o 
  -3   9  12      165.59      236.19     25.49 o 
  -2   9  12      236.34      225.33     25.04 o 
  -1   9  12       89.65       91.41     16.88 o 
   0   9  12       80.57       70.48     19.59 o 
   1   9  12       34.74       34.86     11.98 o 
   2   9  12        2.25        6.85      8.94 o 
   3   9  12        0.00        0.88      8.93 o 
   4   9  12        5.92       26.98     10.30 o 
   5   9  12       14.86        5.20     10.24 o 
   6   9  12        0.88       19.74     12.18 o 
   7   9  12        3.74       -9.32      9.32 o 
 -14  10  12        1.37       30.27     14.58 o 
 -13  10  12        1.36       31.37     15.12 o 
 -12  10  12       12.15       38.08     15.26 o 
 -11  10  12        3.79       12.02      9.27 o 
 -10  10  12        0.54       -2.33     13.18 o 
  -9  10  12       10.88       13.12     12.66 o 
  -8  10  12       10.11       -2.03     12.42 o 
  -7  10  12       20.19       29.83     10.56 o 
  -6  10  12        9.17       17.81      9.85 o 
  -5  10  12        0.08       -3.14      7.35 o 
  -4  10  12        9.27       16.06      8.13 o 
  -3  10  12       29.82       36.12     11.65 o 
  -2  10  12      103.73      110.97     34.39 o 
  -1  10  12        4.05       -0.78     12.00 o 
   0  10  12       29.18       35.31     21.81 o 
   1  10  12        1.63       -4.32      9.05 o 
   2  10  12       19.52       23.50     17.59 o 
   3  10  12        0.53        8.96      8.98 o 
   4  10  12       10.21       20.28     13.19 o 
   5  10  12        8.06        5.17     10.10 o 
   6  10  12        0.17       -1.92     17.24 o 
 -13  11  12        0.83       15.82     19.40 o 
 -12  11  12        0.16       18.38     22.78 o 
 -11  11  12       15.62       20.59     22.97 o 
 -10  11  12        4.17       -3.42     11.88 o 
  -9  11  12       15.47       17.57     15.33 o 
  -8  11  12       51.79       11.45     15.33 o 
  -7  11  12        2.58       14.11     15.15 o 
  -6  11  12       12.53       28.96     12.41 o 
  -5  11  12        2.91        8.85      9.53 o 
  -4  11  12       13.97       11.22     10.60 o 
  -3  11  12      116.55       95.90     14.38 o 
  -2  11  12        0.62       -0.15      8.94 o 
  -1  11  12        0.00       -9.32      9.54 o 
   0  11  12        0.03        7.42      9.59 o 
   1  11  12       75.44       27.53     14.43 o 
   2  11  12        9.43        3.36     13.26 o 
   3  11  12       12.74       24.19     17.56 o 
   4  11  12        4.69       -2.60     11.39 o 
   5  11  12       20.66       21.20     14.25 o 
   6  11  12       19.80       -9.46     16.02 o 
 -12  12  12       14.23       13.61     21.59 o 
 -11  12  12        3.31       11.98     22.13 o 
 -10  12  12        2.72       23.80     14.70 o 
  -9  12  12       11.02        5.33     17.90 o 
  -8  12  12        0.11        5.42     11.75 o 
  -7  12  12       79.45       64.25     16.17 o 
  -6  12  12        4.76       26.55     13.41 o 
  -5  12  12        0.16      -10.28     10.98 o 
  -4  12  12        2.26       12.20     11.09 o 
  -3  12  12        3.38        4.02      8.85 o 
  -2  12  12        5.44       30.95     12.38 o 
  -1  12  12        2.23      -10.44     11.70 o 
   0  12  12        6.43       -0.96      8.83 o 
   1  12  12        0.03        1.16     10.22 o 
   2  12  12        0.96       -5.75     10.94 o 
   3  12  12        0.07       -9.47      9.47 o 
   4  12  12        2.49       18.39     11.16 o 
 -10  13  12       18.83       15.77     14.44 o 
  -9  13  12        7.85       -2.15     16.90 o 
  -8  13  12        4.58        4.04     11.98 o 
  -7  13  12        1.52        3.75     12.81 o 
  -6  13  12        1.41       -9.53     12.66 o 
  -5  13  12       31.02       49.81     14.34 o 
  -4  13  12        6.02        5.22     10.32 o 
  -3  13  12        0.21       -0.75     10.75 o 
  -2  13  12        0.97      -10.75     10.75 o 
  -1  13  12        0.76       20.91     20.81 o 
   0  13  12       19.36       24.70     10.93 o 
   1  13  12       50.65       52.02     13.50 o 
   2  13  12        0.99       21.34      9.57 o 
   3  13  12       14.83       10.09     12.99 o 
  -9  14  12       11.97       -7.77     25.04 o 
  -8  14  12        8.36       10.89     16.03 o 
  -7  14  12       27.93       29.62     17.68 o 
  -6  14  12        1.13        3.33     13.64 o 
  -5  14  12        5.24       15.94     12.63 o 
  -4  14  12        0.31       -2.81     11.91 o 
  -3  14  12        7.07       11.18     15.22 o 
  -2  14  12       14.56      -13.17     13.17 o 
  -1  14  12        1.89        8.14     13.65 o 
   0  14  12        7.98        3.80     17.04 o 
   1  14  12        2.57        2.75     11.56 o 
  -5  15  12        1.14        1.97     32.82 o 
  -4  15  12        3.83       26.99     13.02 o 
  -3  15  12        6.58       20.32     13.24 o 
  -2  15  12        1.56       -7.19     14.22 o 
 -17   0  13        3.28       26.92     16.71 o 
 -15   0  13        8.57        7.70     20.91 o 
 -13   0  13       29.20       28.86     21.22 o 
 -11   0  13       65.15       76.79     21.04 o 
  -9   0  13      732.77      672.73     42.88 o 
  -7   0  13       77.78       62.86     12.78 o 
  -5   0  13       46.35       36.82     15.67 o 
  -3   0  13      245.51      251.77     25.99 o 
  -1   0  13      572.99      557.31     32.92 o 
   1   0  13      299.25      338.23     31.56 o 
   3   0  13     1367.15     1289.72     63.88 o 
   5   0  13        0.37        6.16     14.22 o 
   7   0  13      293.70      217.94     35.56 o 
   9   0  13       10.32       -9.09     25.94 o 
 -17   1  13        0.45       -9.39      9.39 o 
 -16   1  13        0.02       11.13      8.65 o 
 -15   1  13        1.86       10.64      9.04 o 
 -14   1  13       25.05       37.26     10.67 o 
 -13   1  13      114.75      111.07     22.20 o 
 -12   1  13       16.29       37.76     10.81 o 
 -11   1  13      387.82      277.79     26.68 o 
 -10   1  13       42.15       61.26     13.16 o 
  -9   1  13      128.16      118.59     19.35 o 
  -8   1  13       24.62       23.44      7.73 o 
  -7   1  13        0.10       -1.22      4.54 o 
  -6   1  13       17.74       21.21      6.81 o 
  -5   1  13       49.83       51.56      9.17 o 
  -4   1  13        6.86       11.33      6.60 o 
  -3   1  13      433.48      423.48     22.82 o 
  -2   1  13        0.57       11.99      6.54 o 
  -1   1  13       84.55       69.54     11.15 o 
   0   1  13      151.07      192.89     16.33 o 
   1   1  13      248.47      268.17     19.21 o 
   2   1  13       14.90       19.31     11.28 o 
   3   1  13       55.86       65.01     11.08 o 
   4   1  13        1.06       -1.37      7.44 o 
   5   1  13       40.82       64.13     13.16 o 
   6   1  13       35.14       27.62     12.36 o 
   7   1  13      127.13       82.34     17.71 o 
   8   1  13        3.85       20.88     11.04 o 
   9   1  13        5.85       -1.08     12.59 o 
 -17   2  13        0.28        4.90      9.42 o 
 -16   2  13        0.70       -1.13      8.70 o 
 -15   2  13        0.31       19.89      9.61 o 
 -14   2  13       12.78       20.03      9.67 o 
 -13   2  13        0.77        3.97      8.43 o 
 -12   2  13       64.69       25.63      9.98 o 
 -11   2  13       33.17       21.54      9.48 o 
 -10   2  13       11.12       27.53      9.66 o 
  -9   2  13       31.35       20.81      9.54 o 
  -8   2  13       26.09       33.02      8.82 o 
  -7   2  13      210.16      156.81     14.18 o 
  -6   2  13      161.79      162.33     14.82 o 
  -5   2  13       13.72       25.36      7.20 o 
  -4   2  13        8.54        1.50      6.07 o 
  -3   2  13       28.44       33.87      8.19 o 
  -2   2  13       90.25       99.66     12.31 o 
  -1   2  13       84.08       89.86     15.61 o 
   0   2  13       73.58       76.96     11.29 o 
   1   2  13        7.73        7.37      6.37 o 
   2   2  13        1.55        5.70      6.37 o 
   3   2  13      128.69      131.87     16.02 o 
   4   2  13        0.11       -5.40      8.10 o 
   5   2  13       10.44       12.31      8.91 o 
   6   2  13       51.64       63.07     15.99 o 
   7   2  13       62.49       72.09     16.87 o 
   8   2  13        8.88        7.84     11.58 o 
   9   2  13        2.99       -4.52     16.53 o 
 -17   3  13        2.59       -8.18      8.18 o 
 -16   3  13        2.60       -8.01     13.10 o 
 -15   3  13       13.16       17.47     10.61 o 
 -14   3  13        6.17       -0.19      7.83 o 
 -13   3  13       80.88       81.77     13.73 o 
 -12   3  13       58.77       62.74     13.39 o 
 -11   3  13        1.15        4.04      7.04 o 
 -10   3  13      190.86      162.88     20.11 o 
  -9   3  13      250.53      267.63     24.93 o 
  -8   3  13        2.02       13.52      7.38 o 
  -7   3  13      255.78      243.03     17.52 o 
  -6   3  13       24.47       21.11      9.44 o 
  -5   3  13      526.99      521.37     23.21 o 
  -4   3  13       76.04       80.45     10.98 o 
  -3   3  13       44.99       47.73      8.89 o 
  -2   3  13      738.18      716.41     26.07 o 
  -1   3  13      662.32      685.71     25.71 o 
   0   3  13      161.02      136.58     13.87 o 
   1   3  13        4.52        6.11     11.95 o 
   2   3  13       22.58       16.32      9.03 o 
   3   3  13      107.97      119.95     15.44 o 
   4   3  13      295.80      297.57     26.95 o 
   5   3  13      256.48      292.87     27.25 o 
   6   3  13      132.02      131.70     26.57 o 
   7   3  13       24.97       29.23     12.31 o 
   8   3  13       60.12       28.99     13.22 o 
   9   3  13        6.66        5.53     16.05 o 
 -17   4  13        0.94       15.07     10.39 o 
 -16   4  13       12.70       12.18     20.47 o 
 -15   4  13        1.48       14.47     10.08 o 
 -14   4  13        3.24        7.85      9.31 o 
 -13   4  13        0.85       11.39      8.53 o 
 -12   4  13      138.33      113.67     16.19 o 
 -11   4  13       64.49       58.93     11.67 o 
 -10   4  13        0.24       -4.65      7.65 o 
  -9   4  13      243.92      262.89     25.73 o 
  -8   4  13       46.55       42.91     12.86 o 
  -7   4  13      282.31      316.23     20.72 o 
  -6   4  13       90.26       62.57     10.73 o 
  -5   4  13       11.41       11.55      5.83 o 
  -4   4  13       71.36       78.52     11.22 o 
  -3   4  13      773.90      703.14     25.18 o 
  -2   4  13        4.38       12.88      6.66 o 
  -1   4  13      288.22      314.40     24.44 o 
   0   4  13      163.08      163.06     15.50 o 
   1   4  13      103.83      125.08     15.58 o 
   2   4  13      282.35      331.17     25.11 o 
   3   4  13       56.93       52.26     12.68 o 
   4   4  13        6.66       14.39     10.22 o 
   5   4  13        0.48       28.78     10.81 o 
   6   4  13      118.28      123.02     16.28 o 
   7   4  13        4.17       12.25     10.72 o 
   8   4  13       64.04       42.49     23.84 o 
   9   4  13        0.68       -7.79     21.63 o 
 -16   5  13        0.02       12.12     11.83 o 
 -15   5  13        2.59       -0.98      8.87 o 
 -14   5  13        0.23       10.25      9.52 o 
 -13   5  13        5.18        5.78      7.79 o 
 -12   5  13        3.53        3.53      9.67 o 
 -11   5  13      119.06       99.45     15.86 o 
 -10   5  13       23.22       12.03      9.30 o 
  -9   5  13       23.24       27.73      8.34 o 
  -8   5  13      445.39      420.25     25.39 o 
  -7   5  13       94.76      104.33     13.92 o 
  -6   5  13       11.81       22.05      8.28 o 
  -5   5  13      227.26      200.27     16.32 o 
  -4   5  13      151.46      178.88     16.60 o 
  -3   5  13      152.36      155.40     14.59 o 
  -2   5  13      126.12      145.21     15.54 o 
  -1   5  13       36.52       38.17      8.72 o 
   0   5  13        1.04        0.26      6.95 o 
   1   5  13      223.41      228.21     20.99 o 
   2   5  13      104.94      124.76     15.79 o 
   3   5  13      304.65      326.82     24.92 o 
   4   5  13       15.71       17.00     10.81 o 
   5   5  13        1.49        5.91      9.64 o 
   6   5  13        5.63        3.02     12.46 o 
   7   5  13       34.80        9.00     11.80 o 
   8   5  13        1.82      -12.27     12.27 o 
 -16   6  13        1.40      -10.30     10.30 o 
 -15   6  13        0.36       -2.64     10.11 o 
 -14   6  13        0.19       21.77      9.58 o 
 -13   6  13        8.14        2.68      8.32 o 
 -12   6  13       26.49       31.66     10.30 o 
 -11   6  13       16.05        4.17      8.51 o 
 -10   6  13        0.00       -6.99     11.84 o 
  -9   6  13        1.07        8.12      6.85 o 
  -8   6  13       16.85        7.07      7.77 o 
  -7   6  13        0.12        1.82      7.58 o 
  -6   6  13       85.65      100.96     11.62 o 
  -5   6  13        8.79       -2.99      5.85 o 
  -4   6  13       67.49       99.41     12.07 o 
  -3   6  13       39.55       41.82      8.06 o 
  -2   6  13      105.94      116.14     13.59 o 
  -1   6  13       28.43       32.53     10.40 o 
   0   6  13       26.48       15.32      8.96 o 
   1   6  13      333.89      352.79     30.97 o 
   2   6  13       18.14       30.55     11.97 o 
   3   6  13        0.24       19.35     14.78 o 
   4   6  13       18.59       15.74     11.21 o 
   5   6  13       35.31       53.52     12.88 o 
   6   6  13        4.33       -7.77      9.57 o 
   7   6  13        8.46       18.68     11.95 o 
   8   6  13       78.06       24.20     19.98 o 
 -15   7  13       11.93       13.51     10.25 o 
 -14   7  13        1.20       -9.39     11.02 o 
 -13   7  13        4.53       10.35      8.89 o 
 -12   7  13        1.03       -7.46      7.46 o 
 -11   7  13       12.58        7.39      8.18 o 
 -10   7  13       15.22       30.98     10.30 o 
  -9   7  13       31.20       35.41      8.92 o 
  -8   7  13      510.39      491.89     30.70 o 
  -7   7  13      372.40      401.81     26.26 o 
  -6   7  13       28.80       30.83      7.74 o 
  -5   7  13        2.34       -2.90      6.48 o 
  -4   7  13      936.58      918.22     34.33 o 
  -3   7  13      160.78      140.42     16.39 o 
  -2   7  13      297.17      312.47     21.23 o 
  -1   7  13       92.48       96.57     16.43 o 
   0   7  13       28.21       36.68     11.61 o 
   1   7  13        8.90       17.48      9.45 o 
   2   7  13      111.07      129.38     19.69 o 
   3   7  13       15.97       13.40      9.36 o 
   4   7  13       50.66       68.43     15.62 o 
   5   7  13       59.70       75.21     16.10 o 
   6   7  13        7.88        6.72      9.24 o 
   7   7  13       10.58       15.22     16.88 o 
 -15   8  13        9.26       12.15     10.69 o 
 -14   8  13       12.58       18.02     11.11 o 
 -13   8  13        3.43       -0.49      8.17 o 
 -12   8  13        8.33        7.00      8.98 o 
 -11   8  13       56.13       58.36     11.91 o 
 -10   8  13        1.79       -6.98      6.98 o 
  -9   8  13      125.63       90.38     13.46 o 
  -8   8  13        1.71        9.87      6.86 o 
  -7   8  13       15.16       32.59     14.44 o 
  -6   8  13       86.29       75.18     13.27 o 
  -5   8  13      333.37      352.42     26.03 o 
  -4   8  13      361.45      324.91     25.10 o 
  -3   8  13        0.09       15.59      8.06 o 
  -2   8  13      194.32      182.29     22.15 o 
  -1   8  13       23.49       32.57     13.36 o 
   0   8  13      100.27      145.13     20.29 o 
   1   8  13        1.12       12.76      9.90 o 
   2   8  13       41.88       34.71     15.63 o 
   3   8  13       48.99       42.32     13.42 o 
   4   8  13        1.50      -10.81     10.81 o 
   5   8  13        3.45       12.96     13.72 o 
   6   8  13        0.30       12.74     11.25 o 
   7   8  13       13.96       31.86     13.06 o 
 -14   9  13        4.55       10.31     10.56 o 
 -13   9  13        1.87       -8.94      8.94 o 
 -12   9  13        3.15        5.77      8.81 o 
 -11   9  13        1.47       -7.58      7.58 o 
 -10   9  13        0.24       -7.07      7.07 o 
  -9   9  13        5.70       -4.28      6.43 o 
  -8   9  13        3.05        1.01      7.18 o 
  -7   9  13       97.59      101.77     16.87 o 
  -6   9  13       12.25       24.81     13.82 o 
  -5   9  13      209.29      232.67     21.78 o 
  -4   9  13      107.11       89.55     14.25 o 
  -3   9  13       22.02       20.48     11.55 o 
  -2   9  13        1.62        5.90     11.13 o 
  -1   9  13        6.12        2.80      8.68 o 
   0   9  13        4.85        5.05     10.34 o 
   1   9  13        0.30        9.07     10.63 o 
   2   9  13        1.57       -9.84      9.84 o 
   3   9  13       11.68       12.39     10.58 o 
   4   9  13       65.42       70.06     14.42 o 
   5   9  13       15.87       11.75     18.18 o 
   6   9  13        0.02       -5.32     13.17 o 
 -13  10  13        0.85       22.24     17.01 o 
 -12  10  13        0.30       24.50     13.10 o 
 -11  10  13        7.76        9.96     11.95 o 
 -10  10  13        0.65      -12.10     13.78 o 
  -9  10  13       58.53       28.82     11.12 o 
  -8  10  13       17.58       10.67     10.15 o 
  -7  10  13      150.04      150.54     17.99 o 
  -6  10  13      116.70       93.53     19.67 o 
  -5  10  13        3.90        4.62     11.80 o 
  -4  10  13      223.46      232.16     26.66 o 
  -3  10  13       32.90       36.86     11.87 o 
  -2  10  13        5.10       -2.89     11.27 o 
  -1  10  13        0.26       -3.80     15.11 o 
   0  10  13      116.56      139.46     21.76 o 
   1  10  13       78.75       83.00     20.26 o 
   2  10  13       27.42       24.59     14.08 o 
   3  10  13       26.21       41.67     12.99 o 
   4  10  13       11.19       31.55     11.96 o 
   5  10  13       15.25       20.82     16.06 o 
 -12  11  13        0.37       -4.94     22.93 o 
 -11  11  13        5.24       -4.99     19.60 o 
 -10  11  13        9.09        8.01     19.76 o 
  -9  11  13        0.58        6.40     11.51 o 
  -8  11  13       50.36       54.35     12.24 o 
  -7  11  13        7.34       12.56     11.45 o 
  -6  11  13       13.53       15.03     10.83 o 
  -5  11  13       34.95       39.59     12.43 o 
  -4  11  13       33.33       37.24     14.20 o 
  -3  11  13       25.64        8.59     16.32 o 
  -2  11  13       30.17       27.32     13.05 o 
  -1  11  13        0.11       -3.87      9.99 o 
   0  11  13        9.24       10.79     10.99 o 
   1  11  13       73.94       50.26     14.10 o 
   2  11  13        8.07       11.79     11.65 o 
   3  11  13       31.08       18.60     14.90 o 
   4  11  13        6.07       27.44     19.80 o 
 -11  12  13        0.32      -13.50     25.33 o 
 -10  12  13       37.30       39.87     18.28 o 
  -9  12  13        1.13        5.43     13.21 o 
  -8  12  13        0.66        8.27     14.18 o 
  -7  12  13        1.09       14.22     12.22 o 
  -6  12  13      121.98      119.53     23.62 o 
  -5  12  13        1.91       22.87     37.47 o 
  -4  12  13        2.99        9.85     14.24 o 
  -3  12  13        0.09        6.19      9.49 o 
  -2  12  13        0.22        6.53     19.75 o 
  -1  12  13       12.35       23.05     13.26 o 
   0  12  13       42.89       20.91     12.98 o 
   1  12  13        2.77        2.82     13.24 o 
   2  12  13        7.39        6.68     11.24 o 
   3  12  13        0.70        3.68     11.55 o 
 -10  13  13        1.11       23.90     14.91 o 
  -9  13  13        1.19       14.71     14.17 o 
  -8  13  13       23.52       19.90     14.74 o 
  -7  13  13        1.90        4.33     16.12 o 
  -6  13  13        0.08       12.48     19.00 o 
  -5  13  13        0.16       -2.96     13.75 o 
  -4  13  13        3.73       -8.18     12.31 o 
  -3  13  13        2.34        4.10     14.60 o 
  -2  13  13       21.42       30.19     15.02 o 
  -1  13  13        0.11       24.84     11.94 o 
   0  13  13        0.84        4.49     11.25 o 
   1  13  13        0.51        0.97     19.80 o 
  -7  14  13        1.56       17.29     16.43 o 
  -6  14  13       10.27      -11.50     16.03 o 
  -5  14  13        3.83       -6.13     16.10 o 
  -4  14  13        2.41        2.78     21.00 o 
  -3  14  13        2.41       19.83     15.43 o 
  -2  14  13       14.21       24.65     15.67 o 
  -1  14  13       19.19       -6.99     19.43 o 
 -16   0  14        3.26       26.51     17.01 o 
 -14   0  14       44.88       51.93     18.57 o 
 -12   0  14      256.12      207.02     33.24 o 
 -10   0  14       67.51      167.74     28.93 o 
  -8   0  14      253.77      266.99     63.21 o 
  -6   0  14      885.41      970.00     42.78 o 
  -4   0  14      475.30      483.93     34.75 o 
  -2   0  14       17.27       29.66     12.54 o 
   0   0  14        0.27       13.42     10.89 o 
   2   0  14       63.49       76.38     18.17 o 
   4   0  14       80.44       75.76     23.88 o 
   6   0  14       40.19        7.59     15.33 o 
   8   0  14       53.02       26.09     41.86 o 
 -17   1  14        0.45       -2.36     14.74 o 
 -16   1  14        0.00        3.22     10.71 o 
 -15   1  14        3.13       -0.77     10.09 o 
 -14   1  14        4.93       -8.72      8.72 o 
 -13   1  14       39.71       60.63     13.79 o 
 -12   1  14        0.21        4.54      9.19 o 
 -11   1  14       93.83       90.59     15.71 o 
 -10   1  14      355.85      320.18     27.80 o 
  -9   1  14       40.99       57.49     12.73 o 
  -8   1  14       33.77       48.29     11.36 o 
  -7   1  14        2.24        9.68      6.61 o 
  -6   1  14        1.19        4.94      5.32 o 
  -5   1  14       35.86       49.20      9.37 o 
  -4   1  14      200.83      238.67     18.83 o 
  -3   1  14       54.17       40.27      8.87 o 
  -2   1  14      707.93      627.03     24.33 o 
  -1   1  14        0.03        1.13      6.81 o 
   0   1  14      426.48      381.43     23.72 o 
   1   1  14        0.25        8.22      7.45 o 
   2   1  14      508.05      528.22     30.91 o 
   3   1  14        0.33        0.90      8.11 o 
   4   1  14       94.58       72.92     13.12 o 
   5   1  14        3.27       16.62     11.70 o 
   6   1  14       36.10       29.32     12.10 o 
   7   1  14       20.73       17.62     12.26 o 
   8   1  14        2.09        1.04     10.82 o 
 -17   2  14       16.14       10.08     12.15 o 
 -16   2  14        1.83       -5.90      8.74 o 
 -15   2  14       32.28       28.69     11.62 o 
 -14   2  14        8.47       -9.82      9.82 o 
 -13   2  14       11.08       19.54     10.30 o 
 -12   2  14      110.28      142.10     20.39 o 
 -11   2  14      419.54      407.96     32.18 o 
 -10   2  14       10.62       -2.06      8.33 o 
  -9   2  14       19.80       13.66      9.23 o 
  -8   2  14        8.31       11.75      7.65 o 
  -7   2  14       14.82       10.35      6.86 o 
  -6   2  14      548.56      588.39     25.83 o 
  -5   2  14        3.18       17.60      7.41 o 
  -4   2  14       71.44       83.11     11.75 o 
  -3   2  14       50.71       52.24      9.96 o 
  -2   2  14       16.68        9.72      8.06 o 
  -1   2  14        9.65        0.16      6.22 o 
   0   2  14       89.32       79.38     11.85 o 
   1   2  14      143.13      125.23     15.88 o 
   2   2  14        6.71       11.92      9.18 o 
   3   2  14      407.47      394.63     32.90 o 
   4   2  14       65.44       63.56     12.83 o 
   5   2  14        3.16       -1.93     11.06 o 
   6   2  14       28.20       38.52     11.83 o 
   7   2  14       39.67       83.32     17.00 o 
   8   2  14       13.03       29.58     21.70 o 
 -16   3  14        6.88       -1.87     13.09 o 
 -15   3  14       15.16       14.84     10.83 o 
 -14   3  14        4.25       -0.87     11.45 o 
 -13   3  14       12.47       24.38     10.07 o 
 -12   3  14        1.55        1.54      9.94 o 
 -11   3  14      224.86      239.81     25.01 o 
 -10   3  14       23.09       27.71     10.16 o 
  -9   3  14      213.25      191.81     22.28 o 
  -8   3  14       90.78       65.29     11.93 o 
  -7   3  14      284.89      322.87     20.39 o 
  -6   3  14       12.30       34.81      9.84 o 
  -5   3  14       45.74       48.49      9.67 o 
  -4   3  14       56.97       46.08      9.14 o 
  -3   3  14       12.29        8.37      6.93 o 
  -2   3  14      592.94      613.47     26.48 o 
  -1   3  14       37.64       50.39      9.75 o 
   0   3  14        5.80       13.46      7.83 o 
   1   3  14       60.48       54.16     10.97 o 
   2   3  14        5.98       19.02     10.69 o 
   3   3  14        1.20       13.51      9.14 o 
   4   3  14      344.55      367.07     30.49 o 
   5   3  14       32.79       51.28     12.67 o 
   6   3  14        8.67       16.76     11.58 o 
   7   3  14       60.24       68.77     16.34 o 
   8   3  14        3.91       12.18     14.49 o 
 -16   4  14        1.36       16.12     10.96 o 
 -15   4  14        0.26       10.29     10.72 o 
 -14   4  14        3.23       -7.70      7.70 o 
 -13   4  14        0.74        8.79     13.32 o 
 -12   4  14        0.97        2.99     19.55 o 
 -11   4  14       45.80       48.50     12.60 o 
 -10   4  14      119.01       89.48     15.87 o 
  -9   4  14       37.18       22.42     19.42 o 
  -8   4  14       20.25       29.40      9.34 o 
  -7   4  14      151.10      131.96     15.74 o 
  -6   4  14       85.79       64.48     11.85 o 
  -5   4  14       40.63       42.91      9.67 o 
  -4   4  14       32.44       37.72      8.85 o 
  -3   4  14      364.49      357.96     22.32 o 
  -2   4  14      773.27      750.26     26.80 o 
  -1   4  14       21.76       27.03      8.01 o 
   0   4  14        0.11        5.20      7.43 o 
   1   4  14      315.68      339.59     25.63 o 
   2   4  14      158.29      151.45     18.67 o 
   3   4  14       24.17       24.04      9.94 o 
   4   4  14       42.75       39.65     11.45 o 
   5   4  14        0.03       -7.74      8.17 o 
   6   4  14       12.97       -9.82     10.58 o 
   7   4  14        5.59       12.30     12.73 o 
   8   4  14       40.64       21.83     30.98 o 
 -16   5  14        1.29       -6.11     15.69 o 
 -15   5  14        2.12       15.77     12.23 o 
 -14   5  14       16.02       23.11     15.52 o 
 -13   5  14        3.85       -7.04      8.59 o 
 -12   5  14        1.94       16.28      9.62 o 
 -11   5  14       16.80       34.52     10.24 o 
 -10   5  14       77.58       68.78     13.49 o 
  -9   5  14       54.97       57.23     12.81 o 
  -8   5  14        1.78       -0.12      7.50 o 
  -7   5  14      391.36      338.35     28.05 o 
  -6   5  14       76.13       89.70     11.90 o 
  -5   5  14      453.25      420.64     23.67 o 
  -4   5  14      215.33      221.76     18.15 o 
  -3   5  14       81.83       90.05     12.15 o 
  -2   5  14      681.86      636.96     29.62 o 
  -1   5  14      174.72      170.62     16.29 o 
   0   5  14      401.98      363.81     25.83 o 
   1   5  14        1.00       10.61      7.64 o 
   2   5  14       23.83       32.86     10.31 o 
   3   5  14       16.52       29.58     13.61 o 
   4   5  14       83.90       46.55     13.27 o 
   5   5  14       61.18       55.10     13.83 o 
   6   5  14        3.53       12.07     11.42 o 
   7   5  14       29.27       54.65     13.99 o 
 -15   6  14        0.34        2.19     11.77 o 
 -14   6  14        0.18        9.81     13.97 o 
 -13   6  14        1.93       -8.25      8.25 o 
 -12   6  14        4.28        2.98      8.50 o 
 -11   6  14        2.77       -0.89      7.57 o 
 -10   6  14       17.03       23.44     12.08 o 
  -9   6  14      163.14      232.37     23.12 o 
  -8   6  14       52.91       49.73     10.71 o 
  -7   6  14        0.02       -1.30      8.79 o 
  -6   6  14       10.46       10.63      9.00 o 
  -5   6  14      104.93      105.30     12.80 o 
  -4   6  14        1.40       -4.07      5.91 o 
  -3   6  14       18.62       27.97      8.41 o 
  -2   6  14        0.50        9.30      7.98 o 
  -1   6  14      221.41      220.40     20.26 o 
   0   6  14        0.00       11.38      9.14 o 
   1   6  14      112.51      138.56     19.49 o 
   2   6  14       21.68       25.69     11.15 o 
   3   6  14        5.44       27.38     11.64 o 
   4   6  14      123.83      157.11     22.08 o 
   5   6  14        6.04       -4.35      9.47 o 
   6   6  14       21.14        4.77     11.61 o 
   7   6  14        4.68      -11.33     11.78 o 
 -15   7  14        1.65       29.27     14.19 o 
 -14   7  14       10.29        7.73     13.45 o 
 -13   7  14        0.02       -1.02     10.94 o 
 -12   7  14        0.82       -2.85      8.05 o 
 -11   7  14        8.28       23.57     10.08 o 
 -10   7  14       50.17       61.87     12.89 o 
  -9   7  14       12.66       21.59      9.29 o 
  -8   7  14       63.89       81.74     13.02 o 
  -7   7  14      190.12      151.74     20.95 o 
  -6   7  14      254.16      257.08     19.53 o 
  -5   7  14       28.47       44.44     10.56 o 
  -4   7  14      109.89      113.75     15.40 o 
  -3   7  14      118.32      145.68     21.13 o 
  -2   7  14      167.84      196.96     23.04 o 
  -1   7  14      167.28      145.73     21.44 o 
   0   7  14        0.06        0.93     14.72 o 
   1   7  14      153.93      180.40     23.06 o 
   2   7  14        2.53       11.04     11.75 o 
   3   7  14        9.37       31.24     12.67 o 
   4   7  14       70.60       72.48     16.62 o 
   5   7  14       22.91       33.93     12.57 o 
   6   7  14        1.77       -3.36     12.16 o 
 -14   8  14        0.20       -3.50      9.86 o 
 -13   8  14        0.02       -8.22      8.22 o 
 -12   8  14        5.25        8.36     11.90 o 
 -11   8  14        6.24        4.94      9.33 o 
 -10   8  14       84.46       67.66     20.79 o 
  -9   8  14        1.74       16.68      8.94 o 
  -8   8  14        5.72       -6.00      7.85 o 
  -7   8  14       95.33       85.22     13.84 o 
  -6   8  14      665.39      639.93     40.21 o 
  -5   8  14       25.29       29.94      9.59 o 
  -4   8  14      100.37      125.80     16.37 o 
  -3   8  14       31.40       51.44     12.78 o 
  -2   8  14       39.46       28.35     12.01 o 
  -1   8  14        2.45        8.88     12.10 o 
   0   8  14       19.00       16.57     10.53 o 
   1   8  14      190.59      139.48     20.17 o 
   2   8  14        1.51        2.04      9.12 o 
   3   8  14       39.59       45.67     12.64 o 
   4   8  14        8.85       10.99     11.35 o 
   5   8  14       13.00        5.20      9.92 o 
   6   8  14        0.24       -7.84      9.53 o 
 -14   9  14        0.00        2.09     11.64 o 
 -13   9  14        0.32        9.60     16.79 o 
 -12   9  14        4.77        4.50     12.10 o 
 -11   9  14        7.08       16.63     12.89 o 
 -10   9  14        9.73        6.91     11.40 o 
  -9   9  14       14.57       17.25      9.62 o 
  -8   9  14       40.90       30.82     12.36 o 
  -7   9  14       16.58       19.47     11.50 o 
  -6   9  14       32.02       44.07     13.12 o 
  -5   9  14       11.82        9.81     11.97 o 
  -4   9  14       29.46       28.86     12.87 o 
  -3   9  14        0.10       13.49     11.34 o 
  -2   9  14        3.74       22.85     11.52 o 
  -1   9  14       26.22       22.67     11.22 o 
   0   9  14      150.93      174.79     23.44 o 
   1   9  14        3.11        5.42      9.48 o 
   2   9  14       14.42       18.03      9.89 o 
   3   9  14        0.68       -7.03      7.96 o 
   4   9  14        0.00      -10.27     10.36 o 
   5   9  14        6.51       20.99     11.57 o 
 -13  10  14        5.18      -12.95     12.95 o 
 -12  10  14        0.44       -4.67     15.95 o 
 -11  10  14        4.99       15.02     14.17 o 
 -10  10  14       26.17       11.22     21.39 o 
  -9  10  14        2.04        2.96     17.09 o 
  -8  10  14       21.34       -0.42      9.96 o 
  -7  10  14       21.28       19.17     10.76 o 
  -6  10  14      169.15      158.67     25.14 o 
  -5  10  14       23.63       38.76     12.38 o 
  -4  10  14       20.48       33.18     15.95 o 
  -3  10  14       38.01       43.34     13.70 o 
  -2  10  14       12.47       26.18     15.62 o 
  -1  10  14        1.23       -1.08     11.18 o 
   0  10  14       39.99       87.37     24.39 o 
   1  10  14       30.29       28.15     10.77 o 
   2  10  14       67.86       51.15     15.05 o 
   3  10  14        5.90       15.72     11.39 o 
   4  10  14        1.37        3.62     11.10 o 
 -11  11  14       15.84       38.57     17.57 o 
 -10  11  14       18.72       21.44     17.96 o 
  -9  11  14       18.30       12.46     21.58 o 
  -8  11  14       25.53       -1.83     18.05 o 
  -7  11  14       36.88       33.46     12.92 o 
  -6  11  14        1.55       25.34     11.26 o 
  -5  11  14        4.27        0.14      9.75 o 
  -4  11  14        2.49       20.71     12.86 o 
  -3  11  14        6.67       -3.49     10.74 o 
  -2  11  14        0.04        0.30     12.70 o 
  -1  11  14       52.57       51.63     14.71 o 
   0  11  14       13.51       18.74     17.09 o 
   1  11  14        4.69       32.09     14.07 o 
   2  11  14        1.20        8.68     11.99 o 
   3  11  14       24.68       36.65     13.03 o 
 -10  12  14        0.71       27.09     15.20 o 
  -9  12  14        5.75        1.22     14.44 o 
  -8  12  14        3.16       28.83     18.16 o 
  -7  12  14        8.36        4.71     13.98 o 
  -6  12  14       54.71       53.66     37.13 o 
  -5  12  14       11.18        8.24     19.62 o 
  -4  12  14       10.58       21.86     14.53 o 
  -3  12  14        3.01       26.72     13.69 o 
  -2  12  14       10.87       12.93     16.38 o 
  -1  12  14        0.66       15.27     17.29 o 
   0  12  14        1.61       -1.96     16.40 o 
   1  12  14        2.26       12.53     13.50 o 
   2  12  14        0.25       28.68     13.51 o 
  -8  13  14        0.46       27.06     18.60 o 
  -7  13  14        5.41        2.31     21.67 o 
  -6  13  14        1.35        8.96     16.94 o 
  -5  13  14        4.25        9.41     26.33 o 
  -4  13  14        2.12       -2.29     25.50 o 
  -3  13  14        0.37      -21.76     21.76 o 
  -2  13  14        0.10      -13.09     13.09 o 
  -1  13  14       28.71       60.66     15.41 o 
 -15   0  15        8.03       17.43     17.40 o 
 -13   0  15      140.83      143.56     28.38 o 
 -11   0  15      615.83      555.73     52.00 o 
  -9   0  15      312.89      310.08     39.64 o 
  -7   0  15       24.88       47.10     13.29 o 
  -5   0  15       21.64       13.92     10.87 o 
  -3   0  15     1192.61     1128.73     57.35 o 
  -1   0  15     1007.15      986.67     56.74 o 
   1   0  15      186.38      271.96     30.51 o 
   3   0  15       46.84       35.29     16.87 o 
   5   0  15        3.78       22.10     15.95 o 
   7   0  15       18.70       46.85     18.28 o 
 -16   1  15        4.03       -0.93     14.85 o 
 -15   1  15        1.07        4.15     16.32 o 
 -14   1  15        2.03      176.86    196.48 o 
 -13   1  15        0.01        3.22     10.20 o 
 -12   1  15       34.02       15.09      9.84 o 
 -11   1  15        3.33       29.33      9.03 o 
 -10   1  15        0.82       -6.70      6.70 o 
  -9   1  15       70.10       62.22     13.30 o 
  -8   1  15        5.11        7.88      9.17 o 
  -7   1  15      207.48      232.60     18.52 o 
  -6   1  15        0.83        3.44      6.27 o 
  -5   1  15       70.59       50.58      9.78 o 
  -4   1  15      104.82      110.51     14.05 o 
  -3   1  15       21.77       43.34     10.11 o 
  -2   1  15        2.38        4.87      6.92 o 
  -1   1  15       89.36       52.16     11.23 o 
   0   1  15       81.44      106.26     13.78 o 
   1   1  15        0.08        5.58      8.29 o 
   2   1  15       65.18       64.01     12.93 o 
   3   1  15        6.41        7.14      8.75 o 
   4   1  15        0.73       -8.86      8.86 o 
   5   1  15       26.84       39.72     12.70 o 
   6   1  15        4.35        3.20     15.24 o 
   7   1  15        0.45       -3.00     11.09 o 
 -16   2  15        0.50       17.18     10.81 o 
 -15   2  15        1.61        2.37      9.70 o 
 -14   2  15        2.12       10.38     10.10 o 
 -13   2  15        1.32       12.78     11.49 o 
 -12   2  15       36.82       49.19     11.98 o 
 -11   2  15       28.33       10.29     15.28 o 
 -10   2  15       85.85       75.14     13.96 o 
  -9   2  15       29.16       20.21     17.18 o 
  -8   2  15       67.29       76.12     12.83 o 
  -7   2  15       13.80       20.98      7.87 o 
  -6   2  15      829.11      744.49     27.83 o 
  -5   2  15       95.62       77.97     11.34 o 
  -4   2  15       91.92      111.21     13.87 o 
  -3   2  15      392.42      384.69     23.60 o 
  -2   2  15        7.94       14.99      8.02 o 
  -1   2  15      125.13      131.37     15.14 o 
   0   2  15       97.27       91.75     12.99 o 
   1   2  15       18.54       21.51      8.72 o 
   2   2  15        5.49       10.44      8.76 o 
   3   2  15       63.91      106.56     16.56 o 
   4   2  15        8.33       14.99      8.38 o 
   5   2  15       17.88        8.21     20.04 o 
   6   2  15        3.82       -6.23     11.04 o 
   7   2  15       32.74       28.27     18.66 o 
 -16   3  15        2.93       13.02     14.81 o 
 -15   3  15        0.61       18.62     11.27 o 
 -14   3  15        6.98       25.95     11.95 o 
 -13   3  15       10.15       18.27      9.22 o 
 -12   3  15       10.60        6.05     11.37 o 
 -11   3  15        8.32       15.95      9.25 o 
 -10   3  15       94.33      111.49     17.34 o 
  -9   3  15       32.92       25.04      9.19 o 
  -8   3  15       29.81       32.99     10.57 o 
  -7   3  15       41.61       54.23     10.58 o 
  -6   3  15       62.70       95.13     14.01 o 
  -5   3  15       74.33       51.92      9.91 o 
  -4   3  15      419.87      411.01     27.59 o 
  -3   3  15        0.11        2.36      7.23 o 
  -2   3  15      130.52      107.34     14.27 o 
  -1   3  15      281.71      244.90     20.30 o 
   0   3  15      158.79      193.64     20.50 o 
   1   3  15      556.11      484.64     31.38 o 
   2   3  15       74.54      120.48     16.75 o 
   3   3  15       40.83       54.92     13.39 o 
   4   3  15        8.12       20.88     10.63 o 
   5   3  15       10.44       -0.09     12.25 o 
   6   3  15       22.70       14.58     12.13 o 
   7   3  15       19.43       18.11     16.62 o 
 -16   4  15       38.58       25.99     13.05 o 
 -15   4  15        3.65       -2.61      8.61 o 
 -14   4  15       24.85       24.28     11.19 o 
 -13   4  15        9.24       -3.35      9.09 o 
 -12   4  15        0.54       -0.16      8.93 o 
 -11   4  15       33.54       26.84     10.75 o 
 -10   4  15      117.24      109.00     18.68 o 
  -9   4  15       30.53       37.29      9.80 o 
  -8   4  15       68.76       64.77     15.83 o 
  -7   4  15        1.46        3.98      6.59 o 
  -6   4  15      124.95      142.42     15.19 o 
  -5   4  15       30.66       31.02      8.55 o 
  -4   4  15      452.12      455.27     25.88 o 
  -3   4  15        2.53       11.43      7.21 o 
  -2   4  15      165.69      144.91     15.53 o 
  -1   4  15       25.17       17.69     13.83 o 
   0   4  15      124.74      153.95     18.22 o 
   1   4  15        0.29       19.24     12.08 o 
   2   4  15       72.48       48.77     11.83 o 
   3   4  15       41.18       63.00     12.99 o 
   4   4  15      249.19      224.11     22.38 o 
   5   4  15        6.85        6.13     12.33 o 
   6   4  15       19.27       16.82     15.43 o 
 -15   5  15        6.57       23.08     11.36 o 
 -14   5  15        0.04       -1.73      9.69 o 
 -13   5  15        1.39        0.31      9.35 o 
 -12   5  15        3.22       14.04     14.70 o 
 -11   5  15       11.01        5.59     13.48 o 
 -10   5  15      116.47      117.47     17.48 o 
  -9   5  15       48.44       64.96     15.00 o 
  -8   5  15       35.34       35.34     10.20 o 
  -7   5  15      238.34      294.66     35.92 o 
  -6   5  15      127.26      112.19     13.56 o 
  -5   5  15        6.32       21.93      7.43 o 
  -4   5  15       74.37       72.63     11.39 o 
  -3   5  15       23.92       34.58      8.57 o 
  -2   5  15       53.09       43.24      9.39 o 
  -1   5  15       70.44      112.64     23.62 o 
   0   5  15      129.16      154.77     18.13 o 
   1   5  15        6.67       13.52      8.94 o 
   2   5  15       15.90       10.75     17.78 o 
   3   5  15       58.52       52.60     14.58 o 
   4   5  15        1.50        4.19     11.81 o 
   5   5  15        5.13       31.55     12.75 o 
   6   5  15       15.16       17.43     14.40 o 
 -15   6  15        7.53       28.15     13.00 o 
 -14   6  15        0.32        2.97     15.00 o 
 -13   6  15        3.16        6.62      8.80 o 
 -12   6  15        0.49        6.05     14.62 o 
 -11   6  15        0.00       11.86      9.75 o 
 -10   6  15        0.10       -3.80      8.73 o 
  -9   6  15       30.98       35.91     14.07 o 
  -8   6  15        2.95       19.55     10.92 o 
  -7   6  15      123.50      139.54     16.18 o 
  -6   6  15       75.79       76.34     11.54 o 
  -5   6  15      131.05      158.65     16.05 o 
  -4   6  15      414.93      384.52     23.81 o 
  -3   6  15      530.07      531.54     27.54 o 
  -2   6  15        3.11       -1.62      8.89 o 
  -1   6  15      220.09      225.70     25.21 o 
   0   6  15       93.96      128.27     18.39 o 
   1   6  15      129.97      178.86     23.82 o 
   2   6  15      168.84      183.59     22.85 o 
   3   6  15       39.67       44.87     16.11 o 
   4   6  15        6.71       -4.40      9.72 o 
   5   6  15        0.00        8.43     11.18 o 
   6   6  15       37.91       35.86     27.51 o 
 -14   7  15       12.68        1.03      9.74 o 
 -13   7  15        2.95        0.23     16.69 o 
 -12   7  15        0.02       -2.56     10.08 o 
 -11   7  15       75.27       48.35     13.64 o 
 -10   7  15        0.29       -1.99      8.36 o 
  -9   7  15        2.38        4.06      7.65 o 
  -8   7  15      177.34      186.00     21.28 o 
  -7   7  15      288.54      246.56     25.06 o 
  -6   7  15      203.50      200.44     18.79 o 
  -5   7  15        0.29       12.79     10.46 o 
  -4   7  15       66.91       72.91     14.34 o 
  -3   7  15        3.25       -6.97      6.97 o 
  -2   7  15        7.56       23.08     10.05 o 
  -1   7  15        1.22        0.42      8.31 o 
   0   7  15      362.50      384.21     33.37 o 
   1   7  15        7.57        1.50      9.27 o 
   2   7  15        1.64        9.71     10.93 o 
   3   7  15       30.02       51.26     13.48 o 
   4   7  15        0.04       28.76     13.85 o 
   5   7  15        1.59       -5.64      9.09 o 
 -14   8  15        0.02        8.31     14.40 o 
 -13   8  15        1.54        6.96     10.49 o 
 -12   8  15        6.10       13.65      9.02 o 
 -11   8  15       36.28       17.61     10.69 o 
 -10   8  15        6.23      -14.04     14.04 o 
  -9   8  15        0.05        2.70      7.30 o 
  -8   8  15      121.20      113.26     17.36 o 
  -7   8  15       20.26       24.93      9.02 o 
  -6   8  15        1.68        7.16     10.30 o 
  -5   8  15        1.71       -0.64      8.56 o 
  -4   8  15       42.98       49.15     11.49 o 
  -3   8  15       53.66       32.44     11.20 o 
  -2   8  15       69.36       88.63     17.17 o 
  -1   8  15      111.04       99.26     17.64 o 
   0   8  15        0.07       31.16     13.94 o 
   1   8  15        5.62        3.87      8.86 o 
   2   8  15       16.58       16.29     11.97 o 
   3   8  15       13.64        6.61     13.13 o 
   4   8  15        1.08       12.39     15.44 o 
 -13   9  15        0.98       11.76     19.35 o 
 -12   9  15        3.93       25.69     10.75 o 
 -11   9  15       16.07        7.00     16.83 o 
 -10   9  15        1.33        5.71     11.30 o 
  -9   9  15        0.03       14.76     10.64 o 
  -8   9  15       13.71       10.78     11.60 o 
  -7   9  15       19.91       18.49     10.70 o 
  -6   9  15       50.99       72.17     13.99 o 
  -5   9  15       32.78       44.19     12.49 o 
  -4   9  15       28.00       12.78     11.23 o 
  -3   9  15        2.87       15.01     12.23 o 
  -2   9  15        7.91       15.07     10.35 o 
  -1   9  15        7.81        2.41     16.15 o 
   0   9  15       22.11       -8.89     14.60 o 
   1   9  15      120.58      109.09     17.68 o 
   2   9  15        1.84       -2.72     10.61 o 
   3   9  15       11.24       36.82     13.12 o 
   4   9  15        4.21       -4.54     10.37 o 
 -12  10  15        0.05      -14.84     23.87 o 
 -11  10  15        2.38       15.25     26.59 o 
 -10  10  15       26.06       26.90     13.28 o 
  -9  10  15       23.81       13.65     11.19 o 
  -8  10  15        6.91       25.46     11.95 o 
  -7  10  15        0.02       -1.30     13.28 o 
  -6  10  15       27.32       36.00     15.94 o 
  -5  10  15       20.12       42.51     13.65 o 
  -4  10  15       55.64       67.98     15.91 o 
  -3  10  15        1.35       -6.22     11.50 o 
  -2  10  15        8.48       15.39     11.24 o 
  -1  10  15       54.69       48.49     14.08 o 
   0  10  15        1.58       30.12     11.74 o 
   1  10  15        2.13        8.35     10.27 o 
   2  10  15        5.39       13.61     10.54 o 
   3  10  15        0.00       10.83     13.72 o 
 -11  11  15        0.06      -15.02     15.18 o 
 -10  11  15        0.31       24.96     18.74 o 
  -9  11  15        0.11       13.72     14.07 o 
  -8  11  15        0.96      -16.50     21.36 o 
  -7  11  15       37.07       27.14     13.50 o 
  -6  11  15        4.54      -14.72     18.23 o 
  -5  11  15        0.02       -4.97     15.78 o 
  -4  11  15       13.13       19.98     12.12 o 
  -3  11  15        1.29        6.87     10.27 o 
  -2  11  15       21.88       23.61     17.59 o 
  -1  11  15        8.76       12.31     12.83 o 
   0  11  15        8.42        7.84     11.14 o 
   1  11  15        0.17      -10.93     10.93 o 
  -9  12  15        5.55       19.69     14.32 o 
  -8  12  15        1.30       12.18     19.37 o 
  -7  12  15        0.21       24.88     17.96 o 
  -6  12  15        0.03       28.56     21.61 o 
  -5  12  15        2.75       16.49     15.27 o 
  -4  12  15       13.32       23.46     14.90 o 
  -3  12  15        6.10       29.59     18.21 o 
  -2  12  15        5.30       17.61     12.49 o 
  -1  12  15        0.01       14.83     13.70 o 
   0  12  15       11.71       26.62     17.03 o 
 -16   0  16        6.25       32.79     18.87 o 
 -14   0  16        5.84       35.18     20.22 o 
 -12   0  16       10.27       10.47     10.20 o 
 -10   0  16        0.03        6.22     20.12 o 
  -8   0  16        1.89        2.64     10.34 o 
  -6   0  16        4.56        0.55      9.45 o 
  -4   0  16        0.07       20.00     12.23 o 
  -2   0  16      518.85      402.21     35.79 o 
   0   0  16       71.06       72.93     17.80 o 
   2   0  16        7.10       17.89     12.30 o 
   4   0  16        3.80      -10.21     13.72 o 
   6   0  16       35.24       39.38     21.38 o 
 -16   1  16        1.57        0.85     10.53 o 
 -15   1  16       14.02       -2.48     14.94 o 
 -14   1  16        9.06       22.54     10.77 o 
 -13   1  16        0.73        2.99      9.21 o 
 -12   1  16        8.95       25.92     11.30 o 
 -11   1  16        2.32       -5.14      9.57 o 
 -10   1  16        5.03       -0.06     16.19 o 
  -9   1  16        7.69       10.37      8.95 o 
  -8   1  16        6.76       18.60     10.00 o 
  -7   1  16       40.35       15.09      6.85 o 
  -6   1  16        5.05       -5.81      5.81 o 
  -5   1  16       41.65       34.21     10.72 o 
  -4   1  16      709.61      604.24     33.65 o 
  -3   1  16        1.65        4.83      8.23 o 
  -2   1  16       12.93        5.71      8.28 o 
  -1   1  16      126.90      117.59     14.12 o 
   0   1  16        1.33       16.35      7.98 o 
   1   1  16       23.63       47.25     10.42 o 
   2   1  16        0.22       12.52      9.14 o 
   3   1  16        5.06       -4.95     11.66 o 
   4   1  16       63.65       31.29     19.04 o 
   5   1  16        4.30       -0.11     11.15 o 
   6   1  16       60.58       69.71     16.29 o 
 -16   2  16        5.19       25.61     13.23 o 
 -15   2  16        1.79       22.94     15.49 o 
 -14   2  16        0.73       21.86     10.57 o 
 -13   2  16        5.02       31.13     12.55 o 
 -12   2  16        0.02        3.63     10.32 o 
 -11   2  16        0.22       -5.27      8.92 o 
 -10   2  16       43.29       38.44     12.10 o 
  -9   2  16        0.34       -6.59      7.54 o 
  -8   2  16       28.05        8.19      9.34 o 
  -7   2  16       16.81       19.15      8.78 o 
  -6   2  16       45.79       16.40      8.79 o 
  -5   2  16      373.12      387.55     26.95 o 
  -4   2  16       57.96       70.79     12.09 o 
  -3   2  16      262.04      251.41     22.73 o 
  -2   2  16      117.77      134.36     15.38 o 
  -1   2  16       74.90       73.85     12.35 o 
   0   2  16      308.38      296.67     30.25 o 
   1   2  16        0.28       27.69     10.09 o 
   2   2  16       19.32       32.31     11.05 o 
   3   2  16        3.01       -7.08      8.86 o 
   4   2  16        0.57       16.22     11.81 o 
   5   2  16       10.21       -1.31     13.35 o 
   6   2  16       20.95       31.27     17.66 o 
 -15   3  16        6.77       30.30     12.69 o 
 -14   3  16        3.34      -16.47     16.47 o 
 -13   3  16        0.99        7.01     13.69 o 
 -12   3  16       14.80       -4.96      8.77 o 
 -11   3  16        7.73       -0.23      7.99 o 
 -10   3  16       30.88       30.03     27.57 o 
  -9   3  16        2.50       14.38     12.57 o 
  -8   3  16       13.34        3.72     14.30 o 
  -7   3  16      117.09      117.17     15.08 o 
  -6   3  16       64.53       82.04     13.29 o 
  -5   3  16        1.14        8.18     10.02 o 
  -4   3  16       38.94       43.15     11.19 o 
  -3   3  16        0.52        4.22      7.56 o 
  -2   3  16        8.35       17.48      8.11 o 
  -1   3  16       19.12       18.53      9.08 o 
   0   3  16       85.13       78.31     14.43 o 
   1   3  16       23.89       24.54     10.69 o 
   2   3  16        3.38        0.31      9.61 o 
   3   3  16      156.02      155.67     20.19 o 
   4   3  16       51.29       66.03     13.96 o 
   5   3  16       17.82       12.00     10.63 o 
 -15   4  16        2.72       -4.93      9.44 o 
 -14   4  16        0.27        7.77     12.21 o 
 -13   4  16        1.17       23.68     10.82 o 
 -12   4  16       51.05       49.20     14.43 o 
 -11   4  16        1.32       -4.59      8.19 o 
 -10   4  16        3.00       -9.47      9.47 o 
  -9   4  16        9.75       17.84      9.48 o 
  -8   4  16        2.49       10.75     10.73 o 
  -7   4  16       45.51       34.39      9.30 o 
  -6   4  16      218.48      188.74     17.10 o 
  -5   4  16      645.60      576.99     31.91 o 
  -4   4  16      153.61      162.74     16.74 o 
  -3   4  16      122.58      102.74     13.72 o 
  -2   4  16      221.42      246.53     20.62 o 
  -1   4  16        1.92        3.94      9.08 o 
   0   4  16      437.02      413.58     29.82 o 
   1   4  16        2.56        6.88     12.35 o 
   2   4  16        0.31        1.61      8.85 o 
   3   4  16       19.17       14.92      9.94 o 
   4   4  16       10.68        5.71     11.00 o 
   5   4  16       16.16       10.41     15.18 o 
 -15   5  16        0.00       -3.52     13.18 o 
 -14   5  16        0.37        6.14     12.17 o 
 -13   5  16        3.95       -7.01      9.52 o 
 -12   5  16       17.21       10.19     28.60 o 
 -11   5  16        6.86        9.78     13.75 o 
 -10   5  16       10.50       26.67     10.41 o 
  -9   5  16        4.51        4.82     13.00 o 
  -8   5  16        5.21       15.12      7.47 o 
  -7   5  16        4.12        9.13      8.21 o 
  -6   5  16        0.74       16.03      7.57 o 
  -5   5  16      178.34      171.52     16.80 o 
  -4   5  16      109.92      102.57     13.89 o 
  -3   5  16       83.81       91.69     12.90 o 
  -2   5  16      127.30       97.53     12.62 o 
  -1   5  16        9.49        5.13      8.65 o 
   0   5  16       68.13       82.88     16.37 o 
   1   5  16        9.30        4.97     10.15 o 
   2   5  16        3.95       16.45     10.97 o 
   3   5  16        1.68       -7.05     10.15 o 
   4   5  16        1.04      -14.79     14.79 o 
   5   5  16        0.06        3.23     12.46 o 
 -14   6  16        0.06       -8.42      8.42 o 
 -13   6  16        0.68        8.98      9.48 o 
 -12   6  16       37.71       49.66     12.28 o 
 -11   6  16        1.70       13.12      9.78 o 
 -10   6  16       22.59       16.86     10.52 o 
  -9   6  16      118.95      106.00     16.64 o 
  -8   6  16       31.49       30.95      9.37 o 
  -7   6  16      145.13      127.83     21.13 o 
  -6   6  16       10.61       14.54      7.28 o 
  -5   6  16       13.04       22.07      7.80 o 
  -4   6  16       28.73       35.30      9.04 o 
  -3   6  16        3.59       11.54      7.79 o 
  -2   6  16        0.12       11.66      9.82 o 
  -1   6  16       25.13       15.38     16.75 o 
   0   6  16        1.78       39.39     11.24 o 
   1   6  16       14.62       15.25     13.24 o 
   2   6  16       38.63       50.64     11.88 o 
   3   6  16       11.06       27.07     19.20 o 
   4   6  16       11.22       15.42     10.83 o 
 -14   7  16        7.06       -8.03      9.36 o 
 -13   7  16        4.31       -3.25     11.00 o 
 -12   7  16       50.37       51.94     13.85 o 
 -11   7  16        1.51        9.18     11.30 o 
 -10   7  16       20.46        1.63      8.82 o 
  -9   7  16      130.54       98.12     16.32 o 
  -8   7  16        2.19        8.16      8.65 o 
  -7   7  16       45.41       44.76     11.18 o 
  -6   7  16       35.56       18.74      8.93 o 
  -5   7  16       11.46       25.21     10.24 o 
  -4   7  16      109.01      108.32     15.32 o 
  -3   7  16        4.75       31.87     11.76 o 
  -2   7  16        0.71       12.67      9.49 o 
  -1   7  16        0.63       14.52     11.49 o 
   0   7  16        9.89       26.99     17.84 o 
   1   7  16       27.26       21.91     11.88 o 
   2   7  16        0.08        6.01     10.40 o 
   3   7  16        4.37       -1.49      9.64 o 
   4   7  16        8.33       11.97     11.84 o 
 -13   8  16        0.61      -14.66     17.42 o 
 -12   8  16        0.58       -9.78     15.69 o 
 -11   8  16        0.00       -0.56      9.86 o 
 -10   8  16       43.23       38.92     10.05 o 
  -9   8  16       15.29       20.26      9.78 o 
  -8   8  16       20.79       30.12      8.95 o 
  -7   8  16        0.92        7.85     10.58 o 
  -6   8  16        0.05       -2.69      8.38 o 
  -5   8  16        4.49        0.75      9.72 o 
  -4   8  16       91.21       87.61     19.24 o 
  -3   8  16        0.70       -8.13      8.13 o 
  -2   8  16        0.21       22.06     10.84 o 
  -1   8  16       90.73      112.35     18.73 o 
   0   8  16       57.71       77.64     17.40 o 
   1   8  16       33.20       32.42     12.13 o 
   2   8  16       10.79        7.29     23.99 o 
   3   8  16        3.60        7.74     15.87 o 
 -12   9  16        0.52       -1.03      8.96 o 
 -11   9  16        0.34       -2.36     16.72 o 
 -10   9  16        6.40        4.62     10.66 o 
  -9   9  16        1.85       11.75     11.07 o 
  -8   9  16        0.65       20.88     14.33 o 
  -7   9  16        6.73       -0.10     10.81 o 
  -6   9  16        2.55       -6.36     10.78 o 
  -5   9  16       16.56       29.84     13.85 o 
  -4   9  16        5.27       40.79     42.09 o 
  -3   9  16       35.24       24.97     12.54 o 
  -2   9  16       23.95       25.37     17.05 o 
  -1   9  16        0.24        7.11     23.77 o 
   0   9  16        0.01       -8.99      8.99 o 
   1   9  16        6.84        9.13     15.69 o 
   2   9  16        5.23       14.77     15.58 o 
 -11  10  16        3.74       13.33     16.53 o 
 -10  10  16        0.06       11.51     11.54 o 
  -9  10  16        3.71       12.06     10.72 o 
  -8  10  16       22.46       18.68     13.18 o 
  -7  10  16        3.27       16.20     11.81 o 
  -6  10  16        0.28        9.01     10.16 o 
  -5  10  16       10.95        4.31     11.75 o 
  -4  10  16       28.02       35.74     13.29 o 
  -3  10  16        1.48       10.25     12.89 o 
  -2  10  16        0.23       -8.42     10.87 o 
  -1  10  16        1.56       -0.78     10.80 o 
   0  10  16       14.02       21.04     20.61 o 
   1  10  16       33.96       45.59     14.65 o 
  -9  11  16        4.01      -11.56     11.56 o 
  -8  11  16        0.36       18.76     12.59 o 
  -7  11  16       21.04       31.89     17.95 o 
  -6  11  16       17.59      -10.24     15.49 o 
  -5  11  16       69.03       89.95     18.81 o 
  -4  11  16        2.63       32.55     14.68 o 
  -3  11  16       25.25       36.60     14.29 o 
  -2  11  16       38.60       39.92     16.94 o 
  -1  11  16       27.06        8.93     12.30 o 
  -6  12  16        2.60        1.74     30.34 o 
  -5  12  16        0.80      -11.56     11.56 o 
  -4  12  16        0.23        7.61     11.21 o 
 -15   0  17        3.68       21.87     24.71 o 
 -13   0  17       15.45       16.03     41.08 o 
 -11   0  17        4.11       32.03     31.18 o 
  -9   0  17       57.94       67.13     18.86 o 
  -7   0  17        4.59        5.45     11.66 o 
  -5   0  17      207.96      149.43     23.14 o 
  -3   0  17        5.25       22.92     12.62 o 
  -1   0  17       67.23       70.87     16.97 o 
   1   0  17       48.45       59.88     16.61 o 
   3   0  17       83.25      117.81     28.11 o 
   5   0  17       77.76       88.21     25.78 o 
 -15   1  17        0.38      -10.33     12.23 o 
 -14   1  17        1.64       24.15     11.06 o 
 -13   1  17       43.61       55.06     17.31 o 
 -12   1  17        1.46        5.40      8.60 o 
 -11   1  17        4.86       14.72     11.93 o 
 -10   1  17       21.38       26.42      9.66 o 
  -9   1  17        3.29       15.98      9.75 o 
  -8   1  17       17.00       22.90      9.90 o 
  -7   1  17       49.23       49.17     10.29 o 
  -6   1  17       19.36       26.86      8.36 o 
  -5   1  17        0.79       15.56      9.03 o 
  -4   1  17        3.84       11.11      7.94 o 
  -3   1  17      297.41      270.64     26.45 o 
  -2   1  17       14.33       15.32     10.14 o 
  -1   1  17      305.72      340.14     26.86 o 
   0   1  17        1.00        7.64      9.63 o 
   1   1  17       44.26       53.29     13.15 o 
   2   1  17       11.36       36.69     12.64 o 
   3   1  17        0.89        7.52     18.47 o 
   4   1  17       45.81       72.52     18.92 o 
 -15   2  17        1.13       -2.78      9.43 o 
 -14   2  17        0.70        4.49     10.14 o 
 -13   2  17        0.41       -9.51      9.51 o 
 -12   2  17       24.45       18.92     11.18 o 
 -11   2  17        0.29       -9.05     13.65 o 
 -10   2  17       11.70        4.81     14.21 o 
  -9   2  17       10.27        9.86      9.23 o 
  -8   2  17        5.84        6.66     12.29 o 
  -7   2  17        0.34       21.72      9.76 o 
  -6   2  17        1.84       -6.59      7.13 o 
  -5   2  17      102.27      125.60     14.88 o 
  -4   2  17       32.12       45.60     10.20 o 
  -3   2  17        0.07       15.05      8.58 o 
  -2   2  17      110.43      112.30     14.52 o 
  -1   2  17       37.17       22.44     10.05 o 
   0   2  17        0.28       -6.99     11.36 o 
   1   2  17        0.36       -9.84     11.09 o 
   2   2  17       33.20       30.25     12.02 o 
   3   2  17       76.34       47.67     14.87 o 
   4   2  17        6.87       16.38     12.82 o 
 -15   3  17        2.54        8.18     16.06 o 
 -14   3  17        0.05        3.23     12.03 o 
 -13   3  17        7.99        2.06      9.98 o 
 -12   3  17        1.26       -0.74      8.45 o 
 -11   3  17        4.66       13.08      8.80 o 
 -10   3  17       43.60       29.97     15.15 o 
  -9   3  17       52.34       83.19     16.27 o 
  -8   3  17       45.69       32.93      9.09 o 
  -7   3  17       25.70       44.77     11.05 o 
  -6   3  17       55.32       50.00     15.28 o 
  -5   3  17       56.60       56.16      9.82 o 
  -4   3  17       38.43       53.83     12.44 o 
  -3   3  17        9.66        9.80      8.75 o 
  -2   3  17        0.34       -0.20      9.15 o 
  -1   3  17       70.67       69.91     14.27 o 
   0   3  17        5.48       -0.84      8.39 o 
   1   3  17       13.68       -0.13      9.68 o 
   2   3  17        0.02       13.42     10.38 o 
   3   3  17        0.03        0.82     10.65 o 
   4   3  17       23.80       33.36     13.54 o 
 -14   4  17        5.05        0.56     12.19 o 
 -13   4  17        3.69        5.11     11.37 o 
 -12   4  17       13.31       16.69      9.21 o 
 -11   4  17        0.89       11.08     11.99 o 
 -10   4  17       32.60       26.69     13.43 o 
  -9   4  17       16.96       20.82      9.58 o 
  -8   4  17        7.25       17.39     12.04 o 
  -7   4  17        5.34       18.68      8.04 o 
  -6   4  17        4.27        5.90      7.23 o 
  -5   4  17        6.09        9.95      7.77 o 
  -4   4  17        9.57       18.13      8.52 o 
  -3   4  17       60.35       59.67     11.26 o 
  -2   4  17      302.56      321.70     24.03 o 
  -1   4  17        0.36       -1.71      8.74 o 
   0   4  17        8.33        2.80     10.55 o 
   1   4  17       12.23       17.35      9.79 o 
   2   4  17        4.04        3.84      9.62 o 
   3   4  17        1.04       16.57     12.28 o 
   4   4  17        3.17       -2.48     11.95 o 
 -14   5  17        5.29       49.69     12.78 o 
 -13   5  17        0.00        1.44      9.21 o 
 -12   5  17        1.84        0.76      8.50 o 
 -11   5  17        0.01        3.05      9.14 o 
 -10   5  17       46.22       53.50     12.66 o 
  -9   5  17      136.96      141.28     18.99 o 
  -8   5  17       36.55       55.20     12.59 o 
  -7   5  17        0.13       -4.74      7.59 o 
  -6   5  17       25.72       27.02     10.21 o 
  -5   5  17      104.83      117.68     13.49 o 
  -4   5  17       43.11       48.57     11.24 o 
  -3   5  17       33.98       40.00      9.26 o 
  -2   5  17        1.18        9.47      8.63 o 
  -1   5  17      263.41      246.25     23.52 o 
   0   5  17        4.81       16.01     10.79 o 
   1   5  17       29.38       32.66     12.88 o 
   2   5  17       10.95      -15.28     15.28 o 
   3   5  17        0.00        7.42     12.56 o 
 -13   6  17        3.53       25.45     12.16 o 
 -12   6  17       25.58       42.86     12.63 o 
 -11   6  17       10.08        5.32      9.23 o 
 -10   6  17        1.20       22.73     10.13 o 
  -9   6  17        2.29       -4.83      9.09 o 
  -8   6  17        7.13        8.53     10.70 o 
  -7   6  17       49.82       43.29     14.63 o 
  -6   6  17       80.39       88.05     12.46 o 
  -5   6  17       82.97       91.23     12.84 o 
  -4   6  17       73.07       55.39     10.40 o 
  -3   6  17       13.22       22.47      8.84 o 
  -2   6  17        0.02        1.54     17.03 o 
  -1   6  17       91.83       88.21     17.29 o 
   0   6  17       57.63       53.27     14.45 o 
   1   6  17        0.23       -2.74     13.05 o 
   2   6  17       25.07       17.36     11.24 o 
   3   6  17       16.31        1.59     13.78 o 
 -13   7  17        0.20       12.13      9.59 o 
 -12   7  17        0.86        2.74     11.22 o 
 -11   7  17       57.21       74.68     15.33 o 
 -10   7  17       40.96       41.10     12.13 o 
  -9   7  17       50.13       59.39     12.86 o 
  -8   7  17        3.61       -0.64      9.68 o 
  -7   7  17        0.44        9.05      8.41 o 
  -6   7  17       13.07       25.10     12.42 o 
  -5   7  17        8.16       11.19     10.08 o 
  -4   7  17        3.51        2.86      9.25 o 
  -3   7  17        8.61       16.32     10.73 o 
  -2   7  17       59.16       51.79     13.96 o 
  -1   7  17        5.92       -0.20     10.57 o 
   0   7  17        0.46       23.30     11.95 o 
   1   7  17        3.31       -2.70      9.98 o 
   2   7  17       61.91       45.53     30.63 o 
 -12   8  17        3.22       22.21     10.92 o 
 -11   8  17        1.00        2.45      9.72 o 
 -10   8  17        4.80       27.96     21.61 o 
  -9   8  17        5.84       17.97      9.58 o 
  -8   8  17        5.17       29.03     11.51 o 
  -7   8  17        5.65        3.90     18.02 o 
  -6   8  17        0.17        5.47     11.98 o 
  -5   8  17        4.62       12.13     10.66 o 
  -4   8  17        0.09       12.15     13.41 o 
  -3   8  17        6.35       12.99      9.25 o 
  -2   8  17        0.76        3.33     10.51 o 
  -1   8  17        8.57       17.09     15.30 o 
   0   8  17        2.68       26.40     20.00 o 
   1   8  17        0.55        1.86     15.44 o 
 -11   9  17        0.12        4.00     12.86 o 
 -10   9  17        0.28        6.72     11.51 o 
  -9   9  17       22.81       32.07     12.66 o 
  -8   9  17        0.40        7.79     11.20 o 
  -7   9  17        9.29        4.72     11.51 o 
  -6   9  17        1.97       21.03     25.54 o 
  -5   9  17       12.88       22.15     12.37 o 
  -4   9  17        0.64       -5.30      9.66 o 
  -3   9  17        0.05       -2.53      9.42 o 
  -2   9  17       51.81       97.18     18.03 o 
  -1   9  17       38.90       58.66     15.86 o 
   0   9  17       13.97       36.19     20.73 o 
  -9  10  17        0.14        7.00     13.59 o 
  -8  10  17       19.65       39.44     13.85 o 
  -7  10  17        4.51      -11.26     11.26 o 
  -6  10  17        6.34       12.32     13.43 o 
  -5  10  17        3.83       16.59     13.16 o 
  -4  10  17       12.73       15.04     14.38 o 
  -3  10  17       11.37       25.08     12.47 o 
  -2  10  17        0.00      -12.79     17.35 o 
  -1  10  17        0.09       -8.13     10.05 o 
 -14   0  18        1.87        3.57     11.75 o 
 -12   0  18        4.57        3.12     11.50 o 
 -10   0  18        6.72       -0.41     11.97 o 
  -8   0  18        0.22        1.75      9.88 o 
  -6   0  18        9.92       -5.98     10.05 o 
  -4   0  18       27.10       27.11     13.23 o 
  -2   0  18       64.39       27.35     18.44 o 
   0   0  18       16.55       17.08     17.11 o 
   2   0  18       22.21       17.69     18.45 o 
 -14   1  18        3.05       11.89     10.35 o 
 -13   1  18        2.04       -0.75      9.95 o 
 -12   1  18        7.25       19.01     10.08 o 
 -11   1  18        1.14        3.21      9.60 o 
 -10   1  18        5.25        8.30      8.06 o 
  -9   1  18        8.21       17.40     10.91 o 
  -8   1  18        3.21       -5.60      7.79 o 
  -7   1  18        0.35       -6.93      6.93 o 
  -6   1  18      142.58       99.17     16.15 o 
  -5   1  18        2.94        6.85      8.94 o 
  -4   1  18       57.85       42.12     10.51 o 
  -3   1  18        0.02       -6.40      7.79 o 
  -2   1  18      128.60      119.36     22.82 o 
  -1   1  18        8.43       21.91      9.15 o 
   0   1  18       26.68       40.35     11.58 o 
   1   1  18        3.03       30.30     16.73 o 
   2   1  18        2.95       12.51     12.86 o 
   3   1  18       38.42       33.28     14.69 o 
 -14   2  18        1.50       -1.17      9.30 o 
 -13   2  18        8.80        8.80      9.93 o 
 -12   2  18        2.79       -0.77      9.32 o 
 -11   2  18        0.36        8.06      8.02 o 
 -10   2  18       30.88        9.96     15.24 o 
  -9   2  18        6.57       -2.81      8.72 o 
  -8   2  18        2.30        8.63     10.43 o 
  -7   2  18        4.19       17.78      7.88 o 
  -6   2  18        3.05        4.31      7.66 o 
  -5   2  18       17.28       12.50      7.72 o 
  -4   2  18      185.22      179.08     19.96 o 
  -3   2  18        4.05        6.83      9.30 o 
  -2   2  18        3.95        4.07      8.49 o 
  -1   2  18      135.02      155.78     43.25 o 
   0   2  18       32.52       27.87     14.93 o 
   1   2  18       37.16       15.45     12.14 o 
   2   2  18        5.30       12.96     10.77 o 
   3   2  18       51.61       54.53     15.99 o 
 -14   3  18        2.48       25.44     10.44 o 
 -13   3  18        0.92        2.81      9.50 o 
 -12   3  18        0.98       -7.37      9.67 o 
 -11   3  18       15.87       -7.82      7.82 o 
 -10   3  18        1.06       21.56      9.37 o 
  -9   3  18       34.18       35.37     11.54 o 
  -8   3  18        7.24       16.05     10.92 o 
  -7   3  18        0.70        7.04      7.74 o 
  -6   3  18       66.93       69.81     13.57 o 
  -5   3  18       22.27       23.38      9.45 o 
  -4   3  18       67.13       41.36     12.53 o 
  -3   3  18       33.09       14.63      9.39 o 
  -2   3  18       19.71       25.96      9.65 o 
  -1   3  18       55.26       82.00     14.62 o 
   0   3  18        3.04        6.65     10.07 o 
   1   3  18       30.11       25.31     14.68 o 
   2   3  18        0.16        6.36      9.77 o 
   3   3  18        4.74       19.08     11.70 o 
 -13   4  18        1.98       -5.32     11.21 o 
 -12   4  18        1.81        1.90     10.03 o 
 -11   4  18        7.61       15.87      9.79 o 
 -10   4  18       20.89       27.71      9.45 o 
  -9   4  18       44.17       41.80     11.69 o 
  -8   4  18       25.02       33.40     11.15 o 
  -7   4  18       37.97       52.99     22.73 o 
  -6   4  18        6.04        5.41      7.58 o 
  -5   4  18        0.30        2.62      6.81 o 
  -4   4  18       80.20       84.40     13.17 o 
  -3   4  18       33.06       23.02      9.23 o 
  -2   4  18        6.31       22.28     11.01 o 
  -1   4  18        1.48        6.50      9.31 o 
   0   4  18        0.76       13.71     10.13 o 
   1   4  18        0.11       -6.88      9.91 o 
   2   4  18        0.21        7.95     12.91 o 
 -13   5  18        2.41        4.88     15.39 o 
 -12   5  18        5.33        8.25     10.48 o 
 -11   5  18        0.48        3.19     10.12 o 
 -10   5  18        3.48       -8.87      8.87 o 
  -9   5  18       48.14       33.37     11.30 o 
  -8   5  18        4.42        2.14      8.36 o 
  -7   5  18       18.09       11.34      8.49 o 
  -6   5  18       56.71       52.30     10.56 o 
  -5   5  18        9.88        9.82      7.88 o 
  -4   5  18       14.52       -0.32      7.71 o 
  -3   5  18       66.77       70.20     12.38 o 
  -2   5  18      110.53      121.13     16.29 o 
  -1   5  18        4.46       15.15     10.46 o 
   0   5  18        5.43       -3.77     11.40 o 
   1   5  18        0.05       10.79     11.50 o 
   2   5  18        4.34        8.19     13.62 o 
 -12   6  18       42.60       47.49     28.91 o 
 -11   6  18       34.78       73.84     16.25 o 
 -10   6  18       73.48       52.25     12.75 o 
  -9   6  18       11.23       15.70      9.95 o 
  -8   6  18        0.23       18.76      9.21 o 
  -7   6  18       32.29       38.48     13.61 o 
  -6   6  18       72.22       67.74     11.85 o 
  -5   6  18        1.48       14.01      7.56 o 
  -4   6  18        5.85        9.58      8.77 o 
  -3   6  18        1.21       23.66     10.25 o 
  -2   6  18       22.32       56.57     13.72 o 
  -1   6  18        0.71       -5.19      9.87 o 
   0   6  18        0.04        0.36     10.10 o 
   1   6  18        0.17       15.66     13.17 o 
 -11   7  18        0.00       13.17     11.21 o 
 -10   7  18        9.07        7.88     10.01 o 
  -9   7  18        2.86        2.75     11.63 o 
  -8   7  18       16.27       17.86      9.21 o 
  -7   7  18        5.46        3.38      8.41 o 
  -6   7  18       10.99       18.26     14.25 o 
  -5   7  18        3.47       25.56     15.20 o 
  -4   7  18        7.85       22.22     11.59 o 
  -3   7  18        2.18       15.34     12.16 o 
  -2   7  18       23.64       37.20     12.90 o 
  -1   7  18       13.14        6.30     23.51 o 
   0   7  18        0.01        1.98     11.32 o 
 -10   8  18        2.76       -8.15     10.58 o 
  -9   8  18        1.86      -12.19     23.52 o 
  -8   8  18        0.10       20.61     12.48 o 
  -7   8  18        0.01        6.78     10.66 o 
  -6   8  18        3.58       -9.09      9.09 o 
  -5   8  18        3.95       15.49     13.79 o 
  -4   8  18        1.59       36.91     13.35 o 
  -3   8  18       15.82       17.35     18.02 o 
  -2   8  18        0.01       17.40     10.83 o 
  -1   8  18       27.97       59.08     16.48 o 
  -9   9  18        8.85       15.73     13.25 o 
  -8   9  18        2.15       -4.22     10.96 o 
  -7   9  18        0.32      -10.52     10.52 o 
  -6   9  18        0.73        7.30     15.39 o 
  -5   9  18        6.94       13.56     20.29 o 
  -4   9  18        9.15       26.97     12.71 o 
  -3   9  18        4.85        3.26     10.44 o 
 -13   0  19        7.72       13.62     13.58 o 
 -11   0  19        1.16       -8.41     13.07 o 
  -9   0  19        6.70       36.33     28.40 o 
  -7   0  19       25.30       34.18     14.67 o 
  -5   0  19        2.11       11.16     13.91 o 
  -3   0  19        0.71       14.50     12.99 o 
  -1   0  19       12.79      -11.25     16.77 o 
   1   0  19        1.25        5.74     19.60 o 
 -13   1  19        0.43       -1.66      9.71 o 
 -12   1  19        1.23       13.58     10.83 o 
 -11   1  19       27.10       31.98     10.56 o 
 -10   1  19        0.28       -0.05      6.98 o 
  -9   1  19        0.73       11.94     10.96 o 
  -8   1  19        6.32        1.93     11.86 o 
  -7   1  19        2.04        3.69      8.12 o 
  -6   1  19        0.01       -3.85     10.10 o 
  -5   1  19       51.51       36.67      8.61 o 
  -4   1  19       18.23       13.93      9.09 o 
  -3   1  19        6.98       -2.32      8.37 o 
  -2   1  19       23.83       21.79      9.38 o 
  -1   1  19      150.73      167.51     19.61 o 
   0   1  19       76.92       75.10     23.42 o 
   1   1  19        0.66        8.77     11.27 o 
 -13   2  19        1.84       -4.02      9.82 o 
 -12   2  19        0.08       -8.34      8.34 o 
 -11   2  19        0.47       11.59     10.20 o 
 -10   2  19       13.23        1.59      8.61 o 
  -9   2  19       20.63       14.35     11.97 o 
  -8   2  19        8.25       -6.57      6.57 o 
  -7   2  19       23.61       29.62     10.70 o 
  -6   2  19       28.58       30.34      8.64 o 
  -5   2  19       16.33       11.86      9.82 o 
  -4   2  19       34.82       50.51     10.72 o 
  -3   2  19       28.59       39.25     10.27 o 
  -2   2  19        5.07       19.93      9.98 o 
  -1   2  19       14.16       26.54     11.55 o 
   0   2  19       18.31       37.38     12.01 o 
   1   2  19       16.58       15.43     13.21 o 
 -13   3  19        5.84       -5.12     10.76 o 
 -12   3  19        3.78       -3.41      9.86 o 
 -11   3  19        0.81       -0.25      9.00 o 
 -10   3  19        1.84       30.14     10.96 o 
  -9   3  19        0.10        1.39      8.68 o 
  -8   3  19        0.06        0.94     16.42 o 
  -7   3  19       12.96       17.67      7.60 o 
  -6   3  19        0.29       -6.94      7.07 o 
  -5   3  19        1.16       13.00      8.81 o 
  -4   3  19        6.30       23.53      9.80 o 
  -3   3  19        9.48        9.09      8.19 o 
  -2   3  19       30.17       25.39     10.22 o 
  -1   3  19        0.89       -1.07     11.12 o 
   0   3  19        2.35        8.86     16.23 o 
   1   3  19       31.82       29.63     12.98 o 
 -12   4  19        0.96       21.73     11.03 o 
 -11   4  19        0.11       -6.37     11.22 o 
 -10   4  19        9.80       10.92      9.08 o 
  -9   4  19        2.85       12.97     14.47 o 
  -8   4  19        6.06       12.68      9.35 o 
  -7   4  19        0.32       16.60      8.29 o 
  -6   4  19        2.14        1.59     10.99 o 
  -5   4  19       28.86       17.00      8.72 o 
  -4   4  19        0.20       -2.67      8.03 o 
  -3   4  19       15.93        5.26     10.71 o 
  -2   4  19       32.57       45.99     11.48 o 
  -1   4  19        6.87       25.19     11.56 o 
   0   4  19       15.29       18.32     14.48 o 
 -11   5  19        9.82       12.07     11.39 o 
 -10   5  19        2.22      -10.41     12.96 o 
  -9   5  19        0.00       -7.80      9.59 o 
  -8   5  19       27.88       33.62     16.02 o 
  -7   5  19        4.77       15.06     13.19 o 
  -6   5  19        8.67        9.84      8.77 o 
  -5   5  19       31.37       30.75      9.09 o 
  -4   5  19       27.25       17.14      8.60 o 
  -3   5  19       26.97       30.11      9.87 o 
  -2   5  19        0.25       18.89     11.68 o 
  -1   5  19        1.45       10.02     12.25 o 
   0   5  19        8.75        8.90     13.32 o 
 -11   6  19        2.60       18.12     14.74 o 
 -10   6  19        7.40       13.03     11.27 o 
  -9   6  19       13.51       19.12     10.09 o 
  -8   6  19        1.04       -3.27      8.85 o 
  -7   6  19        5.80        1.47     13.72 o 
  -6   6  19        0.08       -0.83      8.32 o 
  -5   6  19        1.08        8.68     10.44 o 
  -4   6  19       21.44       28.95     12.65 o 
  -3   6  19       26.78       24.85     17.80 o 
  -2   6  19        0.81       23.50     18.97 o 
  -1   6  19        0.04        7.89     16.42 o 
  -9   7  19        0.05       -0.38      9.06 o 
  -8   7  19        3.68       15.64      9.63 o 
  -7   7  19        9.55        7.06     10.58 o 
  -6   7  19        3.08       21.35     10.60 o 
  -5   7  19        0.80       18.23     14.94 o 
  -4   7  19        0.71        9.88     12.55 o 
  -3   7  19        0.27        8.44     11.75 o 
  -2   7  19       16.41       11.48     12.05 o 
  -7   8  19        0.01       15.17     11.85 o 
  -6   8  19        1.16      -11.65     14.98 o 
  -5   8  19        2.81       -7.74     18.03 o 
 -10   0  20        6.20       31.88     26.46 o 
  -8   0  20        0.09        7.80     11.60 o 
  -6   0  20        0.39        1.99     12.00 o 
  -4   0  20       30.50       28.08     16.40 o 
  -2   0  20        3.56       27.80     16.71 o 
 -11   1  20        9.76       10.98      8.97 o 
 -10   1  20        0.07        7.21      8.79 o 
  -9   1  20        0.08        1.82     14.88 o 
  -8   1  20       30.50       26.13     11.90 o 
  -7   1  20        2.78        5.57      8.81 o 
  -6   1  20        0.39        2.03      8.93 o 
  -5   1  20        3.38       12.25      8.24 o 
  -4   1  20        8.80       14.42      9.43 o 
  -3   1  20        0.01       -3.07      9.62 o 
  -2   1  20       20.51       12.55      9.84 o 
  -1   1  20        9.96       11.61     12.66 o 
 -11   2  20        0.06       13.01      9.21 o 
 -10   2  20        1.52       -5.99      8.90 o 
  -9   2  20       10.14       17.34     10.14 o 
  -8   2  20       14.91        8.34     12.77 o 
  -7   2  20        3.71       -3.70      8.34 o 
  -6   2  20        0.15       12.94      8.29 o 
  -5   2  20        0.27       12.21      8.73 o 
  -4   2  20        2.91        1.67     13.44 o 
  -3   2  20        4.37       21.95     10.05 o 
  -2   2  20        8.90       32.44     11.41 o 
  -1   2  20       53.79       51.65     13.12 o 
 -11   3  20       21.19       13.37     19.81 o 
 -10   3  20        0.00       -9.08      9.08 o 
  -9   3  20        0.27       22.06     11.57 o 
  -8   3  20        0.03       -3.70     12.27 o 
  -7   3  20        1.38        0.76      8.67 o 
  -6   3  20        1.19       -6.07      8.78 o 
  -5   3  20        0.87       33.28      9.63 o 
  -4   3  20        3.38       26.53     10.95 o 
  -3   3  20        0.16        4.96      9.48 o 
  -2   3  20        4.35       14.94     10.56 o 
 -10   4  20        5.96       13.57     17.95 o 
  -9   4  20        5.20        3.41     10.07 o 
  -8   4  20        5.63       16.78      9.42 o 
  -7   4  20       13.18       16.28      9.16 o 
  -6   4  20        0.16        8.05      9.73 o 
  -5   4  20       34.79       17.90     12.43 o 
  -4   4  20       48.83       48.51     13.17 o 
  -3   4  20        6.76       17.87     12.14 o 
  -2   4  20        4.51       -4.90     15.35 o 
  -9   5  20        4.46        5.27      9.48 o 
  -8   5  20        0.00        3.36     10.36 o 
  -7   5  20       14.73        5.72      8.49 o 
  -6   5  20        0.30       -2.85     11.08 o 
  -5   5  20        6.31       13.70      8.54 o 
  -4   5  20        9.20       25.53     13.61 o 
  -3   5  20        1.06       -2.47      8.69 o 
  -7   6  20       13.73       25.26     10.88 o 
  -6   6  20        3.54        1.19      9.85 o 
  -5   6  20        0.01       18.10     15.46 o 
  -9   0  21       28.36       50.25     40.69 o 
  -7   0  21       17.11       33.73     19.21 o 
  -5   0  21       11.99       -3.70     15.91 o 
  -8   1  21        0.55       20.02     10.80 o 
  -7   1  21        1.56        5.14      9.30 o 
  -6   1  21        3.59       -6.22      8.12 o 
  -5   1  21       10.55       -5.25      7.33 o 
  -8   2  21        0.13       16.30      9.62 o 
  -7   2  21       29.63       19.20      9.84 o 
  -6   2  21       10.46        9.20      9.72 o 
  -5   2  21        1.73        1.17      8.23 o 
                                                 
